# Supplementary material for: Dissecting the ROS signalling component of salinity tolerance: tissue-specific K+/Na+ homeostasis in quinoa and spinach roots
Source: J Exp Bot. 2026 Jan 19;77(8):2468–89. doi: 10.1093/jxb/erag021 (PMC13080365; doi:10.1093/jxb/erag021)
Supplement: erag021_Supplementary_Data [file erag021_supplementary_data.zip]

Archive with 2 entries (2 files):
- jexbot316967-file001.xlsx
- jexbot316967-file002.pdf
