# Supplementary material for: Dissecting the ROS signalling component of salinity tolerance: tissue-specific K+/Na+ homeostasis in quinoa and spinach roots
Source: J Exp Bot. 2026 Jan 19;77(8):2468–89. doi: 10.1093/jxb/erag021 (PMC13080365; doi:10.1093/jxb/erag021)
Supplement: erag021_Supplementary_Data [file erag021_supplementary_data.zip › jexbot316967-file001.xlsx]

## Sheet: Table S1
			Table S1: List of Primers
			Chenopodium quinoa									Spinach oleracea
			Gene_IDs		Sequence							Gene_IDs		Sequence
			AKT1	F1	TGGCGTCTTCGTAGAGTCAGTAAG							AKT1	F2	TGTTGTTCGGTACGGTGGAG
				R1	AGCAGGCAGCACAGTGAACC								R2	TGTCCATTCCTGCCCCTTTC
			HKT1	F1	TCGGGAGTTATGGAGGGAATG							HKT1	F1	ATCTTGGTGGTCTTCGTCGTTATG
				R1	TTGCTGATTGGAAGAAATGATGTG								R1	TCTCCTTGCTCTTCTTCTATTGGC
			NHX1	F1	TGACAAGTGGAAGGAGAGCAATG							NHX	F1	TTGGTGAGGGTGTTGTTAATGATG
				R1	ATTAGCCAGAGGGAAGACAAAGG								R1	GATGATGTAAGCACTGAGCAAGC
			RBOHA	F1	GCCCTGCTGTCTCTCCCTTTG							RBOHA	F1	GCACTCAGTTATACAAGCCAAGC
				R1	TGTAGTTCCTCTGTCCAGTCACC								R1	TCCAGACACTTAGAACCCAAATCC
			RBOHB	F1	CTCACACGCTTACCTCGCAAC							RBOHB	F1	AACGCCCTCAGACGCTCAC
				R1	GCCCACCCTTCATTACCAACAC								R1	GTCCAACCCTCATTACCAACACTC
			SKOR	F1	TGTTCACCCGAGTTCATCAATCAG							SKOR	F1	TGGATTATGGCAAAGCTGTAGA
				R1	GCCTACCTCCTCCAGCAATCC								R1	CTAATGAAGGCGTTCCCTCTAC
			SOS1	F1	CGGGCTCATAGAACTGCTCGTG							SOS1	F1	GGCGGAAGAATCAGCGTCAAATC
				R1	CTCAGGAAAGGTAGTGCGGACATC								R1	GATGAGCAAAGCGACTGTGTAAGG
			TPK5	F1	GGGTTCTCCAAAGGGACATTAC							TPK5	F1	CCTGTCCACCCTATCACATTAC
				R1	GAGATGGGAAAGATTGTAGAGCAG								R1	GCATTCCCAGGTCGACAATA
			KEA	F1	CAGAGCAGTAGGGCATGTATC							KEA	F1	GATGCAGGAAGTCGTGAGATAC
				R1	AGATAGGGAAGAACCCACAAAC								R1	ATAGAACTGTCTGGGCTTTGAG
			V-ATPase	F1	CTGCTACTGTTGGAGTGCTATT							V-ATPase	F1	ACCGGATGCACAGACAATTA
				R1	ACCATCTCCCTCGAAGAACTTA								R1	CTGATCCTTTCGTAAGGCGT
			RBOHH	F1	GTGTCTGAAAGCCGGATAAGA							RBOHH	F1	GCATCACACGCATCACAAAG
				R1	TCTATTGTGGAAGCCCGAATC								R1	CTTACCAGTACCACCCGTTTC
			MAPKKK20	F1	GGTTGTGCTGTTGTTGAGATG							MAPKKK20	F1	GATTAGCGAGGAGGGTTTCTG
				R1	CTCATTGCTTTACCGGATTGC								R1	GTGAGAAAGTTGAGTCTCCGG
			ACO	F1	GATGGTTCCTAATCCTCCTCATC							ACO	F1	ACACTTGCTCTTGACCCATTAT
				R1	CAGCCCAAGTGACTCTGATAATA								R1	TAATGACATCGTCACGGTTCTC
			EBF1	F1	GTTACACTACCTCAACTCCCATT							EBF1	F1	CCATCCCGACTGAAGATCTATG
				R1	GGAATCGAGCTGAAACAAATCC								R1	CCTCCAAACTCCTGGTAAGAAA
			EIL5	F1	GTCCTCTGACTTGAACCGTATG							EIL5	F1	GGGAAGGCCCGAAAGATAAA
				R1	ATACTGCTACCTGGTCTAAGGT								R1	TTTCCCGCGCTTCACTAAT
			ERF1	F1	GTTACACTACCTCAACTCCCATT							ERF1	F1	CAAGTGGGCAGCTGAGATTA
				R1	GGAATCGAGCTGAAACAAATCC								R1	CGTAGAGCAGCATCGTCATAG
			PYL4	F1	GCCTTCTACTACTCTCCAACTTC							PYL4	F1	AGTAGTGGTGGAGTCGTATGT
				R1	GATGTTGTACCTGTAGTACCGG								R1	CTGGCGATTCTCTCAGCTATTT
			ASR1	F1	TGACCGCCACAAGAAAGTAG							ASR1	F1	ACAAGGTCCTTAGCCACATTAG
				R1	CTCTCCGCCTCTTTGAGTTT								R1	AAGGACCCAGAGAATGCAAG
			HAK5	F1	GTCGATGGAATCCCTCCTATTT							HAK5	F1	GCGTCACTCTTGGCTTTAGA
				R1	TCCTCTGGTGGAACTGTACTA								R1	CAAGCATAACAAGCACCATGAA
			MON1	F1	ACTGGTATTGGTGGTCCTTGTGG							SoActin	F	GTGGTCGTACCACAGGTATC
				R1	CTGCTGCTGTGGTGTATTGATTGG								R	AAGATCCAAACGGAGGATGG

## Sheet: Table S2
				Table S2: An overview of RNA-seq libraries
				#SampleID	Total Reads	GC(%)	Q20(%)	Q30(%)	Mapped Reads
				s-control-1	47847876	43.12	97.92	94.35	44,175,072 (92.32%)
				s-control-2	47581592	43.23	97.76	94	43,768,311 (91.99%)
				s-control-3	45436830	43.22	97.91	94.3	41,993,020 (92.42%)
				s-ROS-1	41134876	43.48	97.92	94.34	38,287,848 (93.08%)
				s-ROS-2	45712342	43.44	98.14	94.88	42,743,304 (93.50%)
				s-ROS-3	44612026	43.46	98.01	94.52	41,646,306 (93.35%)
				q-control-1	40521166	43.09	98.16	94.99	37,351,291 (92.18%)
				q-control-2	38728366	43.18	98.04	94.65	35,715,360 (92.22%)
				q-control-3	42187678	43.22	98.03	94.58	38,867,472 (92.13%)
				q-ROS-1	40811364	42.34	97.98	94.4	21,671,594 (53.10%)
				q-ROS-2	42354980	42.34	98.05	94.56	21,661,266 (51.14%)
				q-ROS-3	40961640	42.31	98.17	95.04	21,924,633 (53.52%)

## Sheet: Table S3
Table S3: A list of significantly differentially expressed quinoa genes (DEGs) ( | log2(ROS/Control)| ≥1 or ≤ -1; FDR ≤ 0.05)
#ID	q-CK_FPKM-1	q-CK_FPKM-2	q-CK_FPKM-3	q-CK_FPKM	q-ROS-1_FPKM	q-ROS-2_FPKM	q-ROS-3_FPKM	q-ROS_FPKM	log2FC	status	FDR	GO_annotation	KEGG_pathway_annotation	Pfam_annotation	Swiss-Prot_annotation	NR_annotation
gene57585	3.81208	4.1129	4.15202	4.02566	9.05252	10.3447	9.38681	9.59468	1.22962	up	6.68285e-44	Molecular Function: calcium transmembrane transporter activity, phosphorylative mechanism (GO:0005388);; Molecular Function: calmodulin binding (GO:0005516);; Molecular Function: ATP binding (GO:0005524);; Cellular Component: integral component of membrane (GO:0016021);;	--	Cation transporting ATPase, C-terminus	Calcium-transporting ATPase 2, plasma membrane-type OS=Arabidopsis thaliana OX=3702 GN=ACA2 PE=1 SV=1	calcium-transporting ATPase 2, plasma membrane-type-like [Chenopodium quinoa]
gene52870	27.5516	28.926	30.2851	28.9209	10.3279	13.1974	10.2618	11.2623	-1.38459	down	1.87969e-76	Molecular Function: DNA binding (GO:0003677);; Cellular Component: nucleus (GO:0005634);; Molecular Function: lipid binding (GO:0008289);;	--	START domain	Homeobox-leucine zipper protein REVOLUTA OS=Arabidopsis thaliana OX=3702 GN=REV PE=1 SV=2	homeobox-leucine zipper protein REVOLUTA-like [Chenopodium quinoa]
NewGene_6274	1.06087	1.105	1.1435	1.10312	2.4896	2.2956	3.40944	2.73155	1.33862	up	1.03829e-08	Molecular Function: protein serine/threonine kinase activity (GO:0004674);; Molecular Function: ATP binding (GO:0005524);; Cellular Component: integral component of membrane (GO:0016021);; Biological Process: recognition of pollen (GO:0048544);;	--	Protein tyrosine and serine/threonine kinase	G-type lectin S-receptor-like serine/threonine-protein kinase At1g11330 OS=Arabidopsis thaliana OX=3702 GN=At1g11330 PE=1 SV=3	LOW QUALITY PROTEIN: uncharacterized protein LOC110687122 [Chenopodium quinoa]
gene57674	85.5346	87.226	87.9825	86.9144	21.467	22.1502	20.9509	21.5227	-2.03492	down	4.92073e-274	Molecular Function: catalytic activity (GO:0003824);;	Alanine, aspartate and glutamate metabolism (ko00250);; Glycine, serine and threonine metabolism (ko00260);; Glyoxylate and dicarboxylate metabolism (ko00630);; Carbon metabolism (ko01200);; Peroxisome (ko04146)	Aminotransferase class-V	Serine--glyoxylate aminotransferase OS=Arabidopsis thaliana OX=3702 GN=AGT1 PE=1 SV=2	serine--glyoxylate aminotransferase-like [Chenopodium quinoa]
gene33532	0.949053	0.906976	0.596226	0.817418	0	0.112417	0	0.0374723	-4.36575	down	1.49529e-06	Molecular Function: peroxidase activity (GO:0004601);; Cellular Component: extracellular region (GO:0005576);; Biological Process: response to oxidative stress (GO:0006979);; Molecular Function: heme binding (GO:0020037);; Biological Process: hydrogen peroxide catabolic process (GO:0042744);; Molecular Function: metal ion binding (GO:0046872);;	Phenylpropanoid biosynthesis (ko00940)	Peroxidase	Cationic peroxidase 2 OS=Arachis hypogaea OX=3818 GN=PNC2 PE=2 SV=1	peroxidase 57-like [Chenopodium quinoa]
gene20974	10.2766	9.76569	11.9456	10.6626	0.572341	0.730355	0.979839	0.760845	-3.70241	down	2.02708e-66	Molecular Function: zinc ion binding (GO:0008270);; Molecular Function: oxidoreductase activity (GO:0016491);;	Phenylpropanoid biosynthesis (ko00940)	Alcohol dehydrogenase GroES-like domain	Probable cinnamyl alcohol dehydrogenase 6 OS=Oryza sativa subsp. japonica OX=39947 GN=CAD6 PE=2 SV=2	probable cinnamyl alcohol dehydrogenase 6 isoform X1 [Chenopodium quinoa]
gene34172	1.40912	1.79473	1.45238	1.55208	0.456781	0.560062	0.543554	0.520132	-1.56864	down	8.22186e-05	Molecular Function: electron transfer activity (GO:0009055);; Cellular Component: chloroplast (GO:0009507);; Molecular Function: metal ion binding (GO:0046872);; Molecular Function: 2 iron, 2 sulfur cluster binding (GO:0051537);;	Photosynthesis (ko00195)	2Fe-2S iron-sulfur cluster binding domain	Ferredoxin-1, chloroplastic OS=Spinacia oleracea OX=3562 GN=PETF PE=1 SV=2	ferredoxin-2-like [Chenopodium quinoa]
gene19537	115.663	118.031	118.641	117.445	16.3745	18.9897	15.245	16.8697	-2.82231	down	0	Molecular Function: peroxidase activity (GO:0004601);; Cellular Component: extracellular region (GO:0005576);; Biological Process: response to oxidative stress (GO:0006979);; Molecular Function: heme binding (GO:0020037);; Biological Process: hydrogen peroxide catabolic process (GO:0042744);; Molecular Function: metal ion binding (GO:0046872);;	Phenylpropanoid biosynthesis (ko00940)	Peroxidase	Peroxidase 4 OS=Vitis vinifera OX=29760 GN=GSVIVT00023967001 PE=1 SV=1	peroxidase 4-like [Chenopodium quinoa]
gene49488	0.212244	0.384451	0.32875	0.308482	0.694348	0.740349	1.10513	0.846608	1.42942	up	0.00128075	Biological Process: protein glycosylation (GO:0006486);; Cellular Component: integral component of membrane (GO:0016021);; Molecular Function: transferase activity, transferring glycosyl groups (GO:0016757);;	--	Exostosin family	Probable glycosyltransferase At5g20260 OS=Arabidopsis thaliana OX=3702 GN=At5g20260 PE=3 SV=3	probable glycosyltransferase At5g20260 [Chenopodium quinoa]
gene13435	3.8979	3.45348	4.00928	3.78689	10.2717	11.3593	11.2566	10.9625	1.5097	up	2.0868e-43	Molecular Function: purine nucleobase transmembrane transporter activity (GO:0005345);; Cellular Component: integral component of membrane (GO:0016021);;	--	Permease family	Adenine/guanine permease AZG2 OS=Arabidopsis thaliana OX=3702 GN=AZG2 PE=2 SV=1	adenine/guanine permease AZG2-like [Chenopodium quinoa]
gene1422	9.0663	9.65911	8.62875	9.11806	2.55731	2.25746	2.92251	2.5791	-1.8376	down	1.84421e-33	Cellular Component: integral component of membrane (GO:0016021);;	--	--	Phytolongin Phyl2.2 OS=Arabidopsis thaliana OX=3702 GN=PHYL2.2 PE=2 SV=1	phytolongin Phyl2.2-like [Chenopodium quinoa]
gene23074	1.84789	2.49162	2.34636	2.22862	0.478325	1.06465	0.570151	0.704377	-1.64798	down	2.3072e-07	--	--	--	--	putative uncharacterized protein DDB_G0282133 [Chenopodium quinoa]
gene11909	8.47637	8.43653	8.67824	8.53038	3.84913	4.5565	4.04137	4.149	-1.06094	down	2.08249e-28	Biological Process: regulation of defense response to fungus (GO:1900150);;	--	Probable zinc-ribbon domain	Protein ENHANCED DISEASE RESISTANCE 4 OS=Arabidopsis thaliana OX=3702 GN=EDR4 PE=1 SV=1	protein ENHANCED DISEASE RESISTANCE 4-like [Chenopodium quinoa]
gene38535	1.02676	1.15911	1.27523	1.1537	7.48909	8.4243	9.22522	8.37954	2.83494	up	8.68379e-72	--	Endocytosis (ko04144)	--	IQ domain-containing protein IQM2 OS=Arabidopsis thaliana OX=3702 GN=IQM2 PE=2 SV=1	IQ domain-containing protein IQM2-like [Chenopodium quinoa]
gene18589	1.22864	1.72681	1.54266	1.49937	8.71541	10.7707	8.28682	9.25764	2.60129	up	4.96814e-68	Molecular Function: DNA binding (GO:0003677);; Cellular Component: nucleus (GO:0005634);; Biological Process: regulation of transcription, DNA-templated (GO:0006355);;	--	No apical meristem (NAM) protein	NAC domain-containing protein 71 OS=Arabidopsis thaliana OX=3702 GN=NAC071 PE=2 SV=1	NAC domain-containing protein 71-like [Chenopodium quinoa]
gene27788	9.92541	9.94536	9.34849	9.73976	36.1172	36.1127	33.1021	35.1107	1.82553	up	8.26766e-182	--	Plant hormone signal transduction (ko04075)	GRAS domain family	Scarecrow-like protein 14 OS=Arabidopsis thaliana OX=3702 GN=SCL14 PE=1 SV=2	scarecrow-like protein 30 [Chenopodium quinoa]
gene34861	0.204293	0.14027	0.294575	0.213046	1.40386	0.937147	1.14332	1.16144	2.38528	up	2.46233e-09	Cellular Component: nucleus (GO:0005634);; Biological Process: megasporogenesis (GO:0009554);; Biological Process: flower development (GO:0009908);; Biological Process: protein catabolic process (GO:0030163);; Biological Process: positive regulation of organ growth (GO:0046622);;	--	--	Transcriptional regulator STERILE APETALA OS=Arabidopsis thaliana OX=3702 GN=SAP PE=1 SV=1	transcriptional regulator STERILE APETALA-like [Chenopodium quinoa]
gene39885	0	0.070786	0	0.0235953	3.14108	2.51405	2.16664	2.60726	6.82202	up	5.6291e-18	Molecular Function: oxidoreductase activity (GO:0016491);; Molecular Function: metal ion binding (GO:0046872);;	Benzoxazinoid biosynthesis (ko00402)	2OG-Fe(II) oxygenase superfamily	1-aminocyclopropane-1-carboxylate oxidase homolog 1 OS=Arabidopsis thaliana OX=3702 GN=At1g06620 PE=2 SV=1	1-aminocyclopropane-1-carboxylate oxidase homolog 1-like [Chenopodium quinoa]
gene40668	2.0563	1.77289	1.48791	1.77237	0.314695	0.585983	0.571374	0.490684	-1.83917	down	4.24429e-07	Biological Process: oxidation-reduction process (GO:0055114);;	--	2OG-Fe(II) oxygenase superfamily	--	uncharacterized protein LOC110698133 isoform X1 [Chenopodium quinoa]
NewGene_12991	1.62913	7.07154	6.02129	4.90732	0.403134	0.5124	0.045868	0.320467	-3.85184	down	4.17742e-05	Molecular Function: ferredoxin-NADP+ reductase activity (GO:0004324);; Cellular Component: chloroplast (GO:0009507);;	Photosynthesis (ko00195)	--	Ferredoxin--NADP reductase, chloroplastic OS=Spinacia oleracea OX=3562 GN=PETH PE=1 SV=1	ferredoxin--NADP reductase, chloroplastic-like [Chenopodium quinoa]
gene10459	0.413908	0.630639	0.839556	0.628034	1.48942	1.48355	1.29329	1.42209	1.15332	up	8.40907e-05	--	--	--	--	uncharacterized protein LOC110723683 [Chenopodium quinoa]
NewGene_5005	0.156227	0.263548	0.268933	0.229569	0.82049	0.508455	0.814355	0.714433	1.63099	up	0.000897584	Cellular Component: integral component of membrane (GO:0016021);;	--	Ankyrin repeats (3 copies)	--	ankyrin-1-like [Chenopodium quinoa]
gene25806	0.511614	1.12069	0.378456	0.670255	12.1194	13.0803	10.4907	11.8968	4.11753	up	1.16448e-19	Molecular Function: glutamate decarboxylase activity (GO:0004351);; Biological Process: glutamate metabolic process (GO:0006536);; Molecular Function: pyridoxal phosphate binding (GO:0030170);;	Alanine, aspartate and glutamate metabolism (ko00250);; beta-Alanine metabolism (ko00410);; Taurine and hypotaurine metabolism (ko00430);; Butanoate metabolism (ko00650)	Pyridoxal-dependent decarboxylase conserved domain	Glutamate decarboxylase 4 OS=Arabidopsis thaliana OX=3702 GN=GAD4 PE=1 SV=1	glutamate decarboxylase 4-like [Chenopodium quinoa]
gene22368	1.39883	1.06685	1.92528	1.46365	3.37475	4.32517	3.85095	3.85029	1.36752	up	4.97365e-09	Molecular Function: electron transfer activity (GO:0009055);; Molecular Function: 2 iron, 2 sulfur cluster binding (GO:0051537);;	--	2Fe-2S iron-sulfur cluster binding domain	Adrenodoxin-like protein 1, mitochondrial OS=Arabidopsis thaliana OX=3702 GN=MFDX1 PE=1 SV=1	uncharacterized protein LOC110736767 [Chenopodium quinoa]
gene53427	6.44961	5.77406	6.01712	6.08026	12.8282	16.3967	13.805	14.3433	1.21148	up	1.45088e-19	Biological Process: mitotic spindle assembly checkpoint (GO:0007094);;	--	HORMA domain	Mitotic spindle checkpoint protein MAD2 OS=Arabidopsis thaliana OX=3702 GN=MAD2 PE=1 SV=1	mitotic spindle checkpoint protein MAD2-like [Chenopodium quinoa]
gene16404	2.89875	4.15654	3.24562	3.43364	15.8173	13.7763	11.944	13.8459	1.98587	up	9.68228e-31	--	--	Protein of unknown function (DUF740)	--	uncharacterized protein LOC110730175 [Chenopodium quinoa]
gene34046	9.20274	8.07048	8.84231	8.70518	1.27307	1.50702	1.36043	1.38017	-2.6693	down	5.64113e-59	Molecular Function: protein binding (GO:0005515);;	--	Leucine rich repeat	Leucine-rich repeat extensin-like protein 6 OS=Arabidopsis thaliana OX=3702 GN=LRX6 PE=2 SV=1	leucine-rich repeat extensin-like protein 4 [Chenopodium quinoa]
gene46411	2.02522	1.79693	2.35524	2.05913	5.69166	6.3583	5.62475	5.89157	1.48806	up	1.1756e-15	Cellular Component: integral component of membrane (GO:0016021);;	--	Hydrophobic seed protein	36.4 kDa proline-rich protein OS=Solanum lycopersicum OX=4081 GN=TPRP-F1 PE=2 SV=1	36.4 kDa proline-rich protein [Chenopodium quinoa]
gene1152	19.5981	20.9051	19.4569	19.9867	0.821709	1.70522	1.49318	1.34004	-3.90276	down	2.84227e-122	Molecular Function: ferredoxin-NADP+ reductase activity (GO:0004324);; Cellular Component: chloroplast (GO:0009507);;	Photosynthesis (ko00195)	Oxidoreductase NAD-binding domain	Ferredoxin--NADP reductase, chloroplastic OS=Spinacia oleracea OX=3562 GN=PETH PE=1 SV=1	LOW QUALITY PROTEIN: ferredoxin--NADP reductase, chloroplastic-like [Chenopodium quinoa]
NewGene_6390	4.58998	4.78631	5.29985	4.89205	2.0302	2.2444	2.11155	2.12872	-1.14255	down	1.89552e-21	Molecular Function: ATP binding (GO:0005524);; Cellular Component: integral component of membrane (GO:0016021);; Molecular Function: ATPase activity (GO:0016887);; Molecular Function: ATPase-coupled transmembrane transporter activity (GO:0042626);;	ABC transporters (ko02010)	ABC transporter transmembrane region	ABC transporter C family member 10 OS=Arabidopsis thaliana OX=3702 GN=ABCC10 PE=2 SV=2	ABC transporter C family member 10-like [Chenopodium quinoa]
gene43881	0.827104	0.585374	0.813069	0.741849	0.053254	0.061006	0	0.0380867	-4.14341	down	5.26651e-06	Molecular Function: oxidoreductase activity, acting on the CH-OH group of donors, NAD or NADP as acceptor (GO:0016616);; Molecular Function: NAD binding (GO:0051287);;	Glycine, serine and threonine metabolism (ko00260);; Glyoxylate and dicarboxylate metabolism (ko00630);; Carbon metabolism (ko01200)	D-isomer specific 2-hydroxyacid dehydrogenase, NAD binding domain	Glyoxylate/hydroxypyruvate reductase HPR3 OS=Arabidopsis thaliana OX=3702 GN=HPR3 PE=2 SV=1	glyoxylate/hydroxypyruvate reductase HPR3-like [Chenopodium quinoa]
gene35236	3.73095	4.76265	3.65641	4.05	8.72905	9.71929	7.69826	8.71553	1.08229	up	1.20856e-14	Cellular Component: endoplasmic reticulum membrane (GO:0005789);; Cellular Component: integral component of membrane (GO:0016021);; Molecular Function: transferase activity, transferring acyl groups other than amino-acyl groups (GO:0016747);;	Glycerolipid metabolism (ko00561)	Diacylglycerol acyltransferase	Diacylglycerol O-acyltransferase 2D OS=Glycine max OX=3847 GN=DGAT2D PE=1 SV=1	diacylglycerol O-acyltransferase 2D-like [Chenopodium quinoa]
gene43254	1.84586	1.82571	1.82168	1.83108	3.96196	4.87539	4.8822	4.57318	1.29198	up	5.67091e-12	Molecular Function: cellulase activity (GO:0008810);; Cellular Component: integral component of membrane (GO:0016021);; Biological Process: cellulose catabolic process (GO:0030245);;	Starch and sucrose metabolism (ko00500)	Glycosyl hydrolase family 9	Endoglucanase 12 OS=Oryza sativa subsp. japonica OX=39947 GN=GLU3 PE=2 SV=2	endoglucanase 12-like [Chenopodium quinoa]
gene42009	1.70124	1.4852	2.26939	1.81861	7.68333	7.90621	6.30955	7.2997	1.97564	up	4.52823e-35	Molecular Function: ATP binding (GO:0005524);;	--	Hsp70 protein	Heat shock 70 kDa protein 8 OS=Arabidopsis thaliana OX=3702 GN=HSP70-8 PE=1 SV=1	heat shock 70 kDa protein 8-like [Chenopodium quinoa]
gene13591	2.68734	2.54208	2.39204	2.54049	11.4128	10.2022	10.6219	10.7456	2.05253	up	1.24386e-47	Molecular Function: oxidoreductase activity, acting on single donors with incorporation of molecular oxygen, incorporation of two atoms of oxygen (GO:0016702);;	--	PCO_ADO	Plant cysteine oxidase 2 OS=Arabidopsis thaliana OX=3702 GN=PCO2 PE=1 SV=1	plant cysteine oxidase 2-like isoform X1 [Chenopodium quinoa]
gene3457	6.26702	5.54043	5.52593	5.7778	12.3523	12.649	13.8423	12.9479	1.14475	up	8.38271e-13	Biological Process: transcription, DNA-templated (GO:0006351);; Molecular Function: sequence-specific DNA binding (GO:0043565);;	Plant hormone signal transduction (ko04075)	Seed dormancy control	Protein DOG1-like 4 OS=Arabidopsis thaliana OX=3702 GN=DOGL4 PE=1 SV=1	protein DOG1-like 4 [Chenopodium quinoa]
gene25412	90.448	92.7277	97.5547	93.5768	22.0534	22.6482	19.9257	21.5424	-2.14237	down	0	Molecular Function: protein dimerization activity (GO:0046983);;	--	--	Transcription factor bHLH143 OS=Arabidopsis thaliana OX=3702 GN=BHLH143 PE=1 SV=1	transcription factor bHLH143-like [Chenopodium quinoa]
gene26571	1.16791	0.847853	1.05917	1.02498	40.0468	48.5761	43.3592	43.9941	5.35327	up	3.68317e-230	--	Arachidonic acid metabolism (ko00590)	CS domain	Co-chaperone protein p23-1 OS=Brassica napus OX=3708 GN=P23-1 PE=1 SV=1	uncharacterized protein At3g03773-like isoform X1 [Chenopodium quinoa]
gene16169	12.3548	13.1555	11.2602	12.2568	5.44676	2.99023	3.25152	3.89617	-1.66116	down	2.65908e-10	--	--	Cotton fibre expressed protein	--	uncharacterized protein LOC110729924 [Chenopodium quinoa]
gene46517	22.0763	22.8749	23.5423	22.8312	7.63444	6.62955	5.2154	6.49313	-1.83694	down	5.64433e-69	Molecular Function: GTPase activity (GO:0003924);; Molecular Function: structural constituent of cytoskeleton (GO:0005200);; Molecular Function: GTP binding (GO:0005525);; Cellular Component: cytoplasm (GO:0005737);; Cellular Component: microtubule (GO:0005874);; Biological Process: microtubule-based process (GO:0007017);;	Phagosome (ko04145)	Tubulin/FtsZ family, GTPase domain	Tubulin alpha-3 chain OS=Arabidopsis thaliana OX=3702 GN=TUBA3 PE=1 SV=2	tubulin alpha-3 chain-like [Chenopodium quinoa]
gene10195	13.5158	12.2846	12.1425	12.6476	27.9411	27.7499	27.4055	27.6988	1.10762	up	2.52082e-37	Molecular Function: tRNA binding (GO:0000049);;	--	Putative tRNA binding domain	Methionine--tRNA ligase, cytoplasmic OS=Arabidopsis thaliana OX=3702 GN=At4g13780 PE=2 SV=1	aminoacyl tRNA synthase complex-interacting multifunctional protein 1-like [Chenopodium quinoa]
NewGene_7687	8.26204	8.72575	9.01094	8.66624	4.37438	3.43234	3.59616	3.80096	-1.20951	down	4.03519e-18	Cellular Component: cellular_component (GO:0005575);; Cellular Component: intracellular (GO:0005622);; Cellular Component: obsolete cell (GO:0005623);; Cellular Component: cytoplasm (GO:0005737);; Cellular Component: cytosol (GO:0005829);; Biological Process: organelle organization (GO:0006996);; Biological Process: biological_process (GO:0008150);; Biological Process: plastid organization (GO:00…	--	Weak chloroplast movement under blue light	WEB family protein At3g51720 OS=Arabidopsis thaliana OX=3702 GN=At3g51720 PE=2 SV=1	WEB family protein At3g51720-like [Chenopodium quinoa]
gene52002	4.81541	6.45107	6.74144	6.00264	13.1145	12.7142	11.8908	12.5732	1.04436	up	3.09741e-10	Cellular Component: integral component of membrane (GO:0016021);;	--	--	--	uncharacterized protein LOC110710759 [Chenopodium quinoa]
gene6359	0.1291	0.411964	0.425308	0.322124	1.31718	1.41204	1.19059	1.30661	1.99299	up	8.18977e-07	Cellular Component: integral component of membrane (GO:0016021);;	--	--	--	uncharacterized protein LOC110718866 [Chenopodium quinoa]
NewGene_1796	0.296083	0.166479	0.47385	0.312137	23.798	25.3338	24.4959	24.5426	6.16953	up	4.27809e-238	--	--	Regulator of chromosome condensation (RCC1) repeat	--	ultraviolet-B receptor UVR8-like isoform X2 [Chenopodium quinoa]
gene35141	1.05207	1.12075	1.16573	1.11285	2.89448	2.77518	2.19451	2.62139	1.21085	up	1.49027e-10	--	--	--	Protein CHUP1, chloroplastic OS=Arabidopsis thaliana OX=3702 GN=CHUP1 PE=1 SV=1	protein CHUP1, chloroplastic-like [Chenopodium quinoa]
gene11748	0.566901	0.799335	0.8384	0.734879	0.026541	0.01065	0	0.012397	-5.75418	down	5.29317e-10	Molecular Function: protein binding (GO:0005515);;	--	Leucine rich repeat	Protein NLP8 OS=Arabidopsis thaliana OX=3702 GN=NLP8 PE=2 SV=1	uncharacterized protein LOC110696429 isoform X1 [Chenopodium quinoa]
gene14948	157.977	162.294	167.116	162.462	360.336	363.912	331.575	351.941	1.09146	up	2.1976e-160	Molecular Function: structural constituent of ribosome (GO:0003735);; Cellular Component: ribosome (GO:0005840);; Biological Process: translation (GO:0006412);;	Ribosome (ko03010)	Ribosomal protein L7Ae/L30e/S12e/Gadd45 family	40S ribosomal protein S12 OS=Hordeum vulgare OX=4513 GN=RPS12 PE=2 SV=1	40S ribosomal protein S12-like [Chenopodium quinoa]
gene35366	25.5674	25.8042	25.3752	25.5823	3.22322	4.64611	3.23818	3.7025	-2.80388	down	2.21608e-105	Molecular Function: hydrolase activity, hydrolyzing O-glycosyl compounds (GO:0004553);; Biological Process: carbohydrate metabolic process (GO:0005975);; Molecular Function: chitin binding (GO:0008061);;	Amino sugar and nucleotide sugar metabolism (ko00520)	Glycosyl hydrolases family 18	Class V chitinase OS=Arabidopsis thaliana OX=3702 GN=ChiC PE=1 SV=1	acidic mammalian chitinase-like [Chenopodium quinoa]
gene22587	1.30546	1.1548	1.52647	1.32891	0.198102	0.125809	0	0.10797	-3.51567	down	8.18432e-10	Molecular Function: calcium ion binding (GO:0005509);; Cellular Component: photosystem II (GO:0009523);; Cellular Component: photosystem II oxygen evolving complex (GO:0009654);; Biological Process: photosynthesis (GO:0015979);; Cellular Component: extrinsic component of membrane (GO:0019898);;	--	PsbP	--	uncharacterized protein LOC110736951 [Chenopodium quinoa]
gene9076	4.46323	4.36117	5.22041	4.6816	0.12987	0.252773	0.199189	0.193944	-4.32439	down	2.0575e-16	--	--	--	Transcription factor IBH1-like 1 OS=Arabidopsis thaliana OX=3702 GN=IBL1 PE=1 SV=1	transcription factor IBH1-like 1 isoform X1 [Chenopodium quinoa]
gene44350	1.72487	1.87939	1.53868	1.71431	7.6614	8.59028	7.02334	7.75834	2.21164	up	1.01263e-57	Biological Process: protein glycosylation (GO:0006486);; Cellular Component: integral component of membrane (GO:0016021);; Molecular Function: transferase activity, transferring glycosyl groups (GO:0016757);;	--	Exostosin family	Xyloglucan-specific galacturonosyltransferase 1 OS=Arabidopsis thaliana OX=3702 GN=GT16 PE=2 SV=1	xyloglucan-specific galacturonosyltransferase 1-like isoform X1 [Chenopodium quinoa]
NewGene_12824	6.1745	7.60423	6.87742	6.88538	15.9867	17.0263	16.0945	16.3691	1.22783	up	1.80564e-17	Cellular Component: integral component of membrane (GO:0016021);;	--	Small subunit of serine palmitoyltransferase-like	--	PREDICTED: uncharacterized protein LOC104891729 [Beta vulgaris subsp. vulgaris]
gene41323	59.7558	44.5716	59.0614	54.463	128.039	125.05	122.56	125.216	1.17732	up	2.48372e-43	Molecular Function: structural constituent of ribosome (GO:0003735);; Cellular Component: ribosome (GO:0005840);; Biological Process: translation (GO:0006412);;	Ribosome (ko03010)	Ribosomal protein 60S L18 and 50S L18e	60S ribosomal protein L18-3 OS=Arabidopsis thaliana OX=3702 GN=RPL18C PE=2 SV=1	60S ribosomal protein L18-3-like [Chenopodium quinoa]
gene42015	23.2726	27.0079	27.2494	25.8433	10.9545	10.8514	10.7118	10.8392	-1.2744	down	3.82545e-31	Cellular Component: integral component of membrane (GO:0016021);;	--	Late embryogenesis abundant protein	Uncharacterized protein At1g08160 OS=Arabidopsis thaliana OX=3702 GN=At1g08160 PE=2 SV=1	uncharacterized protein At1g08160-like [Chenopodium quinoa]
gene30294	20.6927	20.5003	20.3619	20.5183	1.40068	1.1057	1.55588	1.35408	-3.92809	down	4.76686e-141	Molecular Function: hydrolase activity, acting on ester bonds (GO:0016788);;	Other glycan degradation (ko00511)	GDSL-like Lipase/Acylhydrolase	GDSL esterase/lipase At5g14450 OS=Arabidopsis thaliana OX=3702 GN=At5g14450 PE=2 SV=1	GDSL esterase/lipase At5g14450-like [Chenopodium quinoa]
gene24082	0	0	0.062636	0.0208787	0.930583	1.21675	1.10778	1.08504	5.3255	up	1.79511e-11	--	--	Root cap	--	uncharacterized protein LOC110738537 [Chenopodium quinoa]
gene12634	17.5497	18.5707	18.0869	18.0691	6.5467	11.2289	7.1588	8.31147	-1.14859	down	7.26615e-13	--	--	PPPDE putative peptidase domain	DeSI-like protein At4g17486 OS=Arabidopsis thaliana OX=3702 GN=At4g17486 PE=2 SV=1	deSI-like protein At4g17486 isoform X1 [Chenopodium quinoa]
gene22109	0.776776	0.767659	0.726544	0.756993	1.87306	1.48792	1.34851	1.56983	1.02337	up	0.0004704	Molecular Function: polygalacturonase activity (GO:0004650);; Cellular Component: extracellular region (GO:0005576);; Biological Process: carbohydrate metabolic process (GO:0005975);; Biological Process: cell wall organization (GO:0071555);;	Pentose and glucuronate interconversions (ko00040)	Glycosyl hydrolases family 28	Polygalacturonase At1g48100 OS=Arabidopsis thaliana OX=3702 GN=At1g48100 PE=2 SV=1	polygalacturonase At1g48100-like [Chenopodium quinoa]
gene35471	1.40423	1.18517	1.66658	1.41866	0.633284	0.32473	0.1998	0.385938	-1.83426	down	3.3867e-07	Molecular Function: monooxygenase activity (GO:0004497);; Molecular Function: iron ion binding (GO:0005506);; Cellular Component: integral component of membrane (GO:0016021);; Molecular Function: oxidoreductase activity, acting on paired donors, with incorporation or reduction of molecular oxygen (GO:0016705);; Molecular Function: heme binding (GO:0020037);;	Diterpenoid biosynthesis (ko00904)	Cytochrome P450	Ent-kaurene oxidase, chloroplastic OS=Arabidopsis thaliana OX=3702 GN=KO PE=1 SV=2	ent-kaurene oxidase, chloroplastic-like isoform X1 [Chenopodium quinoa]
gene28353	0.397033	0.41936	0.32656	0.380984	1.64502	1.28346	0.843774	1.25742	1.67335	up	3.9301e-06	Cellular Component: cellular_component (GO:0005575);; Cellular Component: obsolete cell (GO:0005623);; Cellular Component: plasma membrane (GO:0005886);; Cellular Component: membrane (GO:0016020);; Cellular Component: obsolete cell part (GO:0044464);; Cellular Component: cell periphery (GO:0071944);;	--	Fantastic Four meristem regulator	--	protein FANTASTIC FOUR 1-like [Chenopodium quinoa]
gene32666	14.2705	15.2014	15.116	14.8626	2.6243	2.38459	2.2645	2.42446	-2.63636	down	5.5876e-170	Molecular Function: protein serine/threonine kinase activity (GO:0004674);; Molecular Function: ATP binding (GO:0005524);; Cellular Component: integral component of membrane (GO:0016021);;	Thiamine metabolism (ko00730)	Protein kinase domain	Leucine-rich repeat receptor-like protein kinase TDR OS=Arabidopsis thaliana OX=3702 GN=TDR PE=1 SV=1	leucine-rich repeat receptor-like protein kinase TDR [Chenopodium quinoa]
gene27872	3.73108	4.51735	5.32564	4.52469	43.3115	48.1049	43.9237	45.1134	3.29326	up	1.43479e-207	--	--	C2H2-type zinc finger	Zinc finger protein ZAT8 OS=Arabidopsis thaliana OX=3702 GN=ZAT8 PE=2 SV=1	zinc finger protein ZAT12-like [Chenopodium quinoa]
gene51538	4.06576	3.43038	3.94403	3.81339	0.179012	0.132395	0.148963	0.153457	-4.58358	down	1.87214e-36	Biological Process: phototropism (GO:0009638);;	--	NPH3 family	Root phototropism protein 2 OS=Arabidopsis thaliana OX=3702 GN=RPT2 PE=1 SV=2	root phototropism protein 2-like [Chenopodium quinoa]
gene16668	2.5172	2.18304	2.50224	2.40083	9.48435	11.1281	8.45784	9.69008	1.98284	up	8.08323e-37	Molecular Function: transferase activity, transferring acyl groups other than amino-acyl groups (GO:0016747);;	Phenylpropanoid biosynthesis (ko00940);; Flavonoid biosynthesis (ko00941);; Stilbenoid, diarylheptanoid and gingerol biosynthesis (ko00945)	Transferase family	(Z)-3-hexen-1-ol acetyltransferase OS=Arabidopsis thaliana OX=3702 GN=CHAT PE=1 SV=1	shikimate O-hydroxycinnamoyltransferase-like [Chenopodium quinoa]
gene29287	5.31291	5.23082	5.04676	5.19683	14.7102	14.6894	13.0221	14.1406	1.40391	up	7.33543e-30	Molecular Function: structural constituent of ribosome (GO:0003735);; Cellular Component: ribosome (GO:0005840);; Biological Process: translation (GO:0006412);;	Ribosome biogenesis in eukaryotes (ko03008)	Ribosomal Proteins L2, RNA binding domain	60S ribosomal protein L2, mitochondrial OS=Arabidopsis thaliana OX=3702 GN=RPL2 PE=1 SV=1	uncharacterized protein LOC110685795 [Chenopodium quinoa]
gene44564	80.5119	82.4635	91.177	84.7174	1139.48	1125.33	1202.66	1155.82	3.74845	up	0	--	--	Hydrophobic seed protein	--	hydrophobic seed protein-like [Chenopodium quinoa]
gene47620	2.25991	1.83695	2.11495	2.0706	0.377069	0.70713	0.478637	0.520945	-1.99613	down	6.30743e-13	Cellular Component: integral component of membrane (GO:0016021);;	--	NHL repeat	--	uncharacterized protein LOC110705999 [Chenopodium quinoa]
gene34138	1.04307	0.806203	0.90974	0.919672	0.291694	0.187943	0.256687	0.245441	-1.89186	down	2.54216e-05	Biological Process: protein glycosylation (GO:0006486);; Molecular Function: transferase activity, transferring glycosyl groups (GO:0016757);;	--	Exostosin family	Probable glycosyltransferase At5g03795 OS=Arabidopsis thaliana OX=3702 GN=At5g03795 PE=3 SV=2	probable glycosyltransferase At3g07620 [Chenopodium quinoa]
gene40802	4.41755	4.44216	5.07223	4.64398	1.5941	1.37128	1.90755	1.62431	-1.52926	down	1.58012e-12	Molecular Function: molecular_function (GO:0003674);; Molecular Function: catalytic activity (GO:0003824);; Molecular Function: thioredoxin-disulfide reductase activity (GO:0004791);; Cellular Component: cellular_component (GO:0005575);; Cellular Component: intracellular (GO:0005622);; Cellular Component: obsolete cell (GO:0005623);; Cellular Component: cytoplasm (GO:0005737);; Biological Process…	--	Thioredoxin-like	Probable nucleoredoxin 3 OS=Arabidopsis thaliana OX=3702 GN=At4g31240 PE=2 SV=1	probable nucleoredoxin 3 [Chenopodium quinoa]
gene24673	0.626428	0.630225	0.800946	0.685866	0.033512	0.186934	0.107907	0.109451	-2.48589	down	0.000363851	Cellular Component: integral component of membrane (GO:0016021);;	--	TspO/MBR family	Translocator protein homolog OS=Arabidopsis thaliana OX=3702 GN=TSPO PE=1 SV=1	translocator protein homolog [Chenopodium quinoa]
gene18031	4.58305	4.71219	5.02334	4.77286	0.506406	0.821269	0.280983	0.536219	-3.15454	down	1.44321e-24	Molecular Function: nucleic acid binding (GO:0003676);; Molecular Function: zinc ion binding (GO:0008270);;	--	Zinc knuckle	--	uncharacterized protein LOC110731885 [Chenopodium quinoa]
gene13352	9.88097	10.2536	10.8843	10.3396	3.86975	4.56348	3.61217	4.01513	-1.38637	down	2.9008e-37	Molecular Function: protein binding (GO:0005515);;	--	F-box-like	--	uncharacterized protein LOC110726755 [Chenopodium quinoa]
gene36280	0.450377	0.371127	0.307108	0.376204	1.32202	1.30393	1.65439	1.42678	1.89635	up	3.84588e-08	--	--	NPH3 family	BTB/POZ domain-containing protein At3g22104 OS=Arabidopsis thaliana OX=3702 GN=At3g22104 PE=2 SV=1	BTB/POZ domain-containing protein At3g22104-like [Chenopodium quinoa]
gene22926	2.26745	2.63543	1.83406	2.24565	0.573244	0.523336	1.2515	0.782694	-1.48885	down	0.00110571	Molecular Function: aspartic-type endopeptidase activity (GO:0004190);; Cellular Component: integral component of membrane (GO:0016021);;	--	Xylanase inhibitor N-terminal	Protein ASPARTIC PROTEASE IN GUARD CELL 1 OS=Arabidopsis thaliana OX=3702 GN=ASPG1 PE=1 SV=1	protein ASPARTIC PROTEASE IN GUARD CELL 1-like [Chenopodium quinoa]
gene39714	9.44127	10.7734	11.4951	10.5699	34.7265	36.0337	36.5356	35.7653	1.73636	up	7.36737e-78	Molecular Function: hydrolase activity (GO:0016787);;	Isoquinoline alkaloid biosynthesis (ko00950)	alpha/beta hydrolase fold	Carboxylesterase 1 OS=Actinidia eriantha OX=165200 GN=CXE1 PE=1 SV=1	carboxylesterase 1-like [Chenopodium quinoa]
NewGene_1383	8.78029	9.3928	8.86277	9.01195	18.1165	19.827	18.768	18.9038	1.04881	up	2.85402e-27	Molecular Function: GTPase activity (GO:0003924);; Molecular Function: GTP binding (GO:0005525);; Cellular Component: membrane (GO:0016020);;	--	Guanylate-binding protein, N-terminal domain	--	guanylate-binding protein 5-like [Chenopodium quinoa]
gene49180	140.857	144.086	139.226	141.39	17.1268	17.7765	14.1495	16.3509	-3.13421	down	0	Cellular Component: nucleus (GO:0005634);; Biological Process: regulation of transcription, DNA-templated (GO:0006355);; Biological Process: auxin-activated signaling pathway (GO:0009734);;	Plant hormone signal transduction (ko04075)	AUX/IAA family	Auxin-responsive protein IAA27 OS=Arabidopsis thaliana OX=3702 GN=IAA27 PE=1 SV=1	auxin-responsive protein IAA27-like isoform X1 [Chenopodium quinoa]
gene989	9.65881	9.92292	11.3861	10.3226	22.2703	22.7871	21.7829	22.2801	1.08676	up	1.29832e-45	--	--	SPT2 chromatin protein	--	histone H3.v1-like [Chenopodium quinoa]
gene26058	2.1489	1.88626	1.65278	1.89598	0.690568	0.562479	0.615572	0.622873	-1.57982	down	1.22017e-05	Molecular Function: peroxidase activity (GO:0004601);; Cellular Component: extracellular region (GO:0005576);; Biological Process: response to oxidative stress (GO:0006979);; Molecular Function: heme binding (GO:0020037);; Biological Process: hydrogen peroxide catabolic process (GO:0042744);; Molecular Function: metal ion binding (GO:0046872);;	Phenylpropanoid biosynthesis (ko00940)	Peroxidase	Peroxidase 64 OS=Arabidopsis thaliana OX=3702 GN=PER64 PE=1 SV=1	peroxidase 64-like [Chenopodium quinoa]
gene9593	0.222489	0.15527	0.172371	0.183377	0.631262	0.824496	0.923245	0.793001	2.05465	up	5.55436e-06	Molecular Function: DNA-binding transcription factor activity (GO:0003700);; Cellular Component: nucleus (GO:0005634);; Molecular Function: sequence-specific DNA binding (GO:0043565);;	Spliceosome (ko03040)	WRKY DNA -binding domain	Probable WRKY transcription factor 56 OS=Arabidopsis thaliana OX=3702 GN=WRKY56 PE=1 SV=1	probable WRKY transcription factor 56 [Chenopodium quinoa]
gene21774	1.90372	1.64613	2.02362	1.85782	9.7572	8.9786	10.3117	9.68251	2.35287	up	8.50792e-60	Biological Process: polysaccharide catabolic process (GO:0000272);; Molecular Function: beta-amylase activity (GO:0016161);; Molecular Function: amylopectin maltohydrolase activity (GO:0102229);;	Starch and sucrose metabolism (ko00500)	Glycosyl hydrolase family 14	Beta-amylase 1, chloroplastic OS=Arabidopsis thaliana OX=3702 GN=BAM1 PE=1 SV=1	beta-amylase 1, chloroplastic-like [Chenopodium quinoa]
gene6059	7.11486	7.33764	8.05182	7.50144	28.1993	28.3301	24.1091	26.8795	1.81539	up	1.03947e-75	Molecular Function: RNA binding (GO:0003723);;	Spliceosome (ko03040)	RNA recognition motif. (a.k.a. RRM, RBD, or RNP domain)	Serine/arginine-rich splicing factor SC35 OS=Arabidopsis thaliana OX=3702 GN=SC35 PE=1 SV=1	serine/arginine-rich splicing factor SC35-like [Chenopodium quinoa]
gene18691	7.77674	9.06181	7.51956	8.11937	19.3679	17.8327	18.5219	18.5742	1.1711	up	5.29339e-29	Molecular Function: RNA binding (GO:0003723);;	--	RNA recognition motif. (a.k.a. RRM, RBD, or RNP domain)	Binding partner of ACD11 1 OS=Arabidopsis thaliana OX=3702 GN=BPA1 PE=1 SV=1	binding partner of ACD11 1-like [Chenopodium quinoa]
gene8840	16.9973	17.9793	16.9526	17.3098	3.22394	4.1632	3.72843	3.70519	-2.24145	down	1.76946e-65	Cellular Component: extracellular region (GO:0005576);; Cellular Component: cell wall (GO:0005618);; Biological Process: plant-type cell wall organization (GO:0009664);; Cellular Component: membrane (GO:0016020);;	--	Expansin C-terminal domain	Expansin-A11 OS=Arabidopsis thaliana OX=3702 GN=EXPA11 PE=2 SV=1	expansin-A11-like [Chenopodium quinoa]
gene3156	73.8987	74.3783	74.7433	74.3401	36.3008	37.4898	35.367	36.3859	-1.05391	down	1.3184e-122	Molecular Function: cellulase activity (GO:0008810);; Cellular Component: integral component of membrane (GO:0016021);; Biological Process: cellulose catabolic process (GO:0030245);;	Starch and sucrose metabolism (ko00500)	Glycosyl hydrolase family 9	Endoglucanase 25 OS=Arabidopsis thaliana OX=3702 GN=KOR PE=1 SV=1	endoglucanase 25-like [Chenopodium quinoa]
gene2631	2.30215	1.61795	1.38537	1.76849	4.904	4.37082	4.31635	4.53039	1.32053	up	0.000517997	Molecular Function: protein binding (GO:0005515);; Cellular Component: integral component of membrane (GO:0016021);;	--	Ankyrin repeats (3 copies)	--	uncharacterized protein LOC110737445 [Chenopodium quinoa]
gene14432	2.9637	3.31545	3.21173	3.16363	8.05292	7.80347	7.04072	7.63237	1.24564	up	6.4364e-20	Biological Process: response to metal ion (GO:0010038);; Molecular Function: glutathione gamma-glutamylcysteinyltransferase activity (GO:0016756);; Molecular Function: metal ion binding (GO:0046872);; Biological Process: phytochelatin biosynthetic process (GO:0046938);;	--	Phytochelatin synthase	Glutathione gamma-glutamylcysteinyltransferase 3 OS=Lotus japonicus OX=34305 GN=PCS3 PE=2 SV=1	glutathione gamma-glutamylcysteinyltransferase 3-like [Chenopodium quinoa]
NewGene_7049	10.6834	10.8077	10.8677	10.7863	4.67897	5.1335	4.8249	4.87912	-1.16593	down	1.98018e-37	--	--	Beta-lactamase	--	uncharacterized protein LOC110710472 [Chenopodium quinoa]
gene54933	22.8028	20.9477	24.7923	22.8476	8.15915	10.7536	8.48494	9.13257	-1.34638	down	1.07768e-28	--	--	short chain dehydrogenase	(+)-neomenthol dehydrogenase OS=Arabidopsis thaliana OX=3702 GN=SDR1 PE=1 SV=1	(+)-neomenthol dehydrogenase-like [Chenopodium quinoa]
NewGene_9173	1.26111	1.61673	1.35939	1.41241	0.498899	0.30982	0.84467	0.55113	-1.44452	down	9.8004e-05	Cellular Component: cellular_component (GO:0005575);; Cellular Component: intracellular (GO:0005622);; Cellular Component: obsolete cell (GO:0005623);; Cellular Component: cytoplasm (GO:0005737);; Cellular Component: endosome (GO:0005768);; Cellular Component: Golgi apparatus (GO:0005794);; Cellular Component: trans-Golgi network (GO:0005802);; Biological Process: response to stress (GO:0006950);…	Endocytosis (ko04144)	BURP domain	BURP domain-containing protein 3 OS=Oryza sativa subsp. japonica OX=39947 GN=BURP3 PE=2 SV=1	BURP domain-containing protein 3-like [Chenopodium quinoa]
gene33795	46.3549	42.3182	50.7991	46.4908	1.26917	1.0598	1.11093	1.14663	-5.33837	down	7.94402e-293	Molecular Function: magnesium ion binding (GO:0000287);; Molecular Function: terpene synthase activity (GO:0010333);;	Sesquiterpenoid and triterpenoid biosynthesis (ko00909)	Terpene synthase family, metal binding domain	(-)-germacrene D synthase OS=Vitis vinifera OX=29760 GN=VIT_19s0014g04930 PE=1 SV=1	viridiflorene synthase-like isoform X1 [Chenopodium quinoa]
gene48533	20.985	23.2203	22.8616	22.3556	9.7474	8.05978	10.3596	9.38893	-1.26946	down	1.16116e-26	Molecular Function: glutaminyl-peptide cyclotransferase activity (GO:0016603);; Biological Process: peptidyl-pyroglutamic acid biosynthetic process, using glutaminyl-peptide cyclotransferase (GO:0017186);;	--	Glutamine cyclotransferase	Glutaminyl-peptide cyclotransferase OS=Arabidopsis thaliana OX=3702 GN=QCT PE=1 SV=1	glutaminyl-peptide cyclotransferase-like [Chenopodium quinoa]
gene23569	93.7877	91.3818	84.661	89.9435	195.5	172.255	221.609	196.455	1.10764	up	1.06079e-13	Molecular Function: structural constituent of ribosome (GO:0003735);; Cellular Component: ribosome (GO:0005840);; Biological Process: translation (GO:0006412);;	Ribosome (ko03010)	Ribosomal L29e protein family	60S ribosomal protein L29-1 OS=Arabidopsis thaliana OX=3702 GN=RPL29A PE=1 SV=1	60S ribosomal protein L29-1-like [Chenopodium quinoa]
gene19381	47.7666	51.0037	49.2406	49.337	13.0631	15.2396	14.9743	14.4257	-1.79559	down	3.98258e-159	Molecular Function: transferase activity, transferring acyl groups other than amino-acyl groups (GO:0016747);;	--	Transferase family	BAHD acyltransferase DCR OS=Arabidopsis thaliana OX=3702 GN=DCR PE=2 SV=1	uncharacterized acetyltransferase At3g50280-like [Chenopodium quinoa]
gene20456	0.759508	1.17226	0.749737	0.893834	0.25797	0.339863	0.139814	0.245882	-1.8281	down	4.87467e-05	Molecular Function: non-membrane spanning protein tyrosine kinase activity (GO:0004715);; Molecular Function: ATP binding (GO:0005524);; Cellular Component: plasma membrane (GO:0005886);; Cellular Component: integral component of membrane (GO:0016021);; Molecular Function: carbohydrate binding (GO:0030246);;	Glyoxylate and dicarboxylate metabolism (ko00630)	Legume lectin domain	Probable L-type lectin-domain containing receptor kinase S.5 OS=Arabidopsis thaliana OX=3702 GN=LECRKS5 PE=2 SV=1	probable L-type lectin-domain containing receptor kinase S.5 [Chenopodium quinoa]
gene31275	4.32336	3.81734	4.46943	4.20338	0.983008	1.39556	1.16902	1.18253	-1.83766	down	2.93778e-21	--	Porphyrin and chlorophyll metabolism (ko00860)	NAD(P)H-binding	Protein HIGH CHLOROPHYLL FLUORESCENCE PHENOTYPE 173, chloroplastic OS=Arabidopsis thaliana OX=3702 GN=HCF173 PE=1 SV=1	uncharacterized protein LOC110687923 [Chenopodium quinoa]
gene38371	0.340326	0.235303	0.264508	0.280046	1.97515	2.05672	0.960301	1.66406	2.48336	up	1.67703e-06	Molecular Function: zinc ion binding (GO:0008270);; Cellular Component: integral component of membrane (GO:0016021);;	--	GRF zinc finger	--	uncharacterized protein LOC110695669 [Chenopodium quinoa]
gene51345	1.24827	2.10411	2.47707	1.94315	0.239395	0.169821	0.416708	0.275308	-2.80254	down	1.33604e-10	Biological Process: lipid biosynthetic process (GO:0008610);;	Isoquinoline alkaloid biosynthesis (ko00950)	Mycolic acid cyclopropane synthetase	(S)-coclaurine N-methyltransferase OS=Thalictrum flavum subsp. glaucum OX=150095 PE=1 SV=1	(S)-coclaurine N-methyltransferase-like [Chenopodium quinoa]
gene42960	13.9575	14.0806	13.8069	13.9483	6.14816	6.63639	5.65987	6.14814	-1.1784	down	3.6511e-81	Molecular Function: molecular_function (GO:0003674);; Molecular Function: actin binding (GO:0003779);; Molecular Function: binding (GO:0005488);; Molecular Function: protein binding (GO:0005515);; Biological Process: organelle organization (GO:0006996);; Biological Process: cytoskeleton organization (GO:0007010);; Biological Process: actin filament organization (GO:0007015);; Biological Process: …	--	Formin Homology 2 Domain	Formin-like protein 20 OS=Arabidopsis thaliana OX=3702 GN=FH20 PE=2 SV=3	formin-like protein 20 isoform X1 [Chenopodium quinoa]
gene39572	91.3723	87.2012	80.8059	86.4598	227.619	202.823	235.898	222.113	1.33972	up	8.0526e-73	Biological Process: cytoplasmic translation (GO:0002181);; Molecular Function: structural constituent of ribosome (GO:0003735);; Cellular Component: cytosolic large ribosomal subunit (GO:0022625);;	Ribosome (ko03010)	Ribosomal protein L36e	60S ribosomal protein L36-2 OS=Arabidopsis thaliana OX=3702 GN=RPL36B PE=3 SV=1	60S ribosomal protein L36-2-like [Chenopodium quinoa]
gene16232	1.81508	1.71037	1.25494	1.59346	5.55677	4.61626	4.71035	4.96113	1.60337	up	1.05903e-09	Molecular Function: molecular_function (GO:0003674);; Molecular Function: binding (GO:0005488);; Cellular Component: cellular_component (GO:0005575);; Cellular Component: intracellular (GO:0005622);; Cellular Component: obsolete cell (GO:0005623);; Cellular Component: cytoplasm (GO:0005737);; Biological Process: transport (GO:0006810);; Biological Process: ion transport (GO:0006811);; Biological …	--	Heavy-metal-associated domain	--	uncharacterized protein LOC110729892 [Chenopodium quinoa]
gene15398	12.9161	14.0103	13.7371	13.5545	4.61916	5.74436	4.46317	4.94223	-1.47747	down	1.46034e-52	Molecular Function: ATP binding (GO:0005524);; Molecular Function: ligase activity (GO:0016874);; Molecular Function: metal ion binding (GO:0046872);;	Valine, leucine and isoleucine degradation (ko00280)	Carbamoyl-phosphate synthase L chain, ATP binding domain	Methylcrotonoyl-CoA carboxylase subunit alpha, mitochondrial OS=Arabidopsis thaliana OX=3702 GN=MCCA PE=1 SV=2	methylcrotonoyl-CoA carboxylase subunit alpha, mitochondrial-like isoform X1 [Chenopodium quinoa]
gene47521	3.6912	3.25036	3.00312	3.31489	9.53732	10.4167	9.07403	9.67603	1.52232	up	6.85478e-21	Biological Process: plant-type cell wall organization (GO:0009664);; Biological Process: plant-type cell wall biogenesis (GO:0009832);; Biological Process: cellulose microfibril organization (GO:0010215);; Cellular Component: integral component of membrane (GO:0016021);; Cellular Component: anchored component of plasma membrane (GO:0046658);; Biological Process: plant-type cell wall cellulose bio…	--	COBRA-like protein	COBRA-like protein 1 OS=Arabidopsis thaliana OX=3702 GN=COBL1 PE=2 SV=1	COBRA-like protein 1 [Chenopodium quinoa]
NewGene_7257	0.461202	0.74178	0.767734	0.656905	1.3556	0.921989	1.22048	1.16602	1.29305	up	0.000566962	Cellular Component: integral component of membrane (GO:0016021);;	--	Glycosyl transferase family 90	--	PREDICTED: O-glucosyltransferase rumi homolog [Beta vulgaris subsp. vulgaris]
gene22065	1.20889	1.22635	1.46739	1.30088	3.87644	5.32439	3.034	4.07827	1.61105	up	9.75853e-09	--	--	Protein of unknown function (DUF3615)	--	uncharacterized protein LOC110736513 [Chenopodium quinoa]
gene5375	1.17868	1.06254	1.39499	1.21207	10.4891	11.5076	11.3775	11.1247	3.16915	up	2.15254e-61	Molecular Function: RNA binding (GO:0003723);; Molecular Function: ribonuclease T2 activity (GO:0033897);;	--	Ribonuclease T2 family	Ribonuclease 1 OS=Arabidopsis thaliana OX=3702 GN=RNS1 PE=1 SV=1	ribonuclease 1-like [Chenopodium quinoa]
gene58399	2.18485	2.29332	2.52872	2.33563	0.309624	0.551171	0.630513	0.497103	-2.22956	down	1.18242e-08	Molecular Function: chitinase activity (GO:0004568);; Biological Process: carbohydrate metabolic process (GO:0005975);; Biological Process: chitin catabolic process (GO:0006032);; Molecular Function: chitin binding (GO:0008061);; Biological Process: cell wall macromolecule catabolic process (GO:0016998);;	Amino sugar and nucleotide sugar metabolism (ko00520)	Chitinase class I	Acidic endochitinase SP2 OS=Beta vulgaris OX=161934 GN=SP2 PE=1 SV=1	acidic endochitinase SP2-like [Chenopodium quinoa]
gene17562	3.52704	3.15856	3.62086	3.43549	1.38497	1.29714	0.906123	1.19608	-1.52691	down	3.16694e-08	Cellular Component: integral component of membrane (GO:0016021);;	--	Salt stress response/antifungal	Cysteine-rich receptor-like protein kinase 25 OS=Arabidopsis thaliana OX=3702 GN=CRK25 PE=3 SV=1	cysteine-rich receptor-like protein kinase 25 [Chenopodium quinoa]
gene48874	0.359061	0.403652	0.552798	0.438504	2.2649	1.94919	2.57833	2.26414	2.33381	up	2.4497e-18	Molecular Function: N-acetyltransferase activity (GO:0008080);;	--	BRCT domain, a BRCA1 C-terminus domain	--	uncharacterized protein LOC110707378 [Chenopodium quinoa]
gene40420	595.608	609.928	553.068	586.201	0	0.39544	0.144457	0.179966	-11.5643	down	4.56239e-152	--	--	Glycine rich protein family	--	cold and drought-regulated protein CORA-like [Chenopodium quinoa]
gene25407	8.51991	11.2551	10.7801	10.185	27.1678	24.929	21.0666	24.3878	1.23523	up	8.17195e-24	--	--	--	--	uncharacterized protein LOC110740088 [Chenopodium quinoa]
gene9060	27.0828	12.1882	9.75346	16.3415	0.26804	0.149151	0	0.139064	-6.68054	down	1.47922e-12	--	Galactose metabolism (ko00052)	C1 domain	--	diacylglycerol kinase theta-like [Chenopodium quinoa]
gene49325	0.994026	1.30994	1.54096	1.28164	0.063102	0.06636	0.093331	0.0742643	-3.99655	down	3.02782e-22	Molecular Function: voltage-gated potassium channel activity (GO:0005249);; Cellular Component: integral component of membrane (GO:0016021);; Biological Process: regulation of ion transmembrane transport (GO:0034765);;	--	Ion transport protein	Potassium channel AKT1 OS=Arabidopsis thaliana OX=3702 GN=AKT1 PE=1 SV=2	potassium channel AKT1-like [Chenopodium quinoa]
NewGene_64	0.537683	0.296164	0.363572	0.39914	1.88932	1.9324	1.84234	1.88802	2.1894	up	3.17525e-15	--	Spliceosome (ko03040);; Protein processing in endoplasmic reticulum (ko04141);; Endocytosis (ko04144)	Hsp70 protein	Heat shock 70 kDa protein 4 OS=Arabidopsis thaliana OX=3702 GN=HSP70-4 PE=1 SV=1	probable mediator of RNA polymerase II transcription subunit 37c [Chenopodium quinoa]
gene2334	0.13107	0.153794	0.484998	0.256621	45.6361	38.2751	41.3262	41.7458	7.23914	up	1.60547e-129	Biological Process: response to water (GO:0009415);;	--	Dehydrin	Dehydrin DHN1 OS=Oryza sativa subsp. japonica OX=39947 GN=DHN1 PE=2 SV=1	dehydrin COR410-like [Chenopodium quinoa]
gene21872	1.84975	2.29623	2.7551	2.30036	4.56883	4.7603	4.55402	4.62771	1.01283	up	0.000137552	--	--	--	--	jasmonate-induced protein homolog [Chenopodium quinoa]
gene10770	14.2869	15.8741	14.9729	15.0446	5.31926	5.47992	7.00784	5.93568	-1.35943	down	2.52765e-21	Molecular Function: pyridoxal phosphate binding (GO:0030170);;	--	Alanine racemase, N-terminal domain	--	pyridoxal phosphate homeostasis protein-like [Chenopodium quinoa]
gene48432	72.791	74.0109	75.5586	74.1202	26.5719	27.9657	25.318	26.6185	-1.49896	down	2.4888e-304	Molecular Function: molecular_function (GO:0003674);; Molecular Function: catalytic activity (GO:0003824);; Molecular Function: ubiquitin-protein transferase activity (GO:0004842);; Molecular Function: binding (GO:0005488);; Molecular Function: protein binding (GO:0005515);; Cellular Component: cellular_component (GO:0005575);; Cellular Component: intracellular (GO:0005622);; Cellular Component: …	Ubiquitin mediated proteolysis (ko04120)	Ubiquitin-conjugating enzyme	Probable ubiquitin-conjugating enzyme E2 24 OS=Arabidopsis thaliana OX=3702 GN=UBC24 PE=1 SV=1	probable ubiquitin-conjugating enzyme E2 24 isoform X1 [Chenopodium quinoa]
gene40310	26.4015	28.795	27.0879	27.4281	0.476574	0.576277	0.502384	0.518412	-5.69298	down	1.1171e-148	Cellular Component: plasma membrane (GO:0005886);; Biological Process: carbohydrate transport (GO:0008643);; Cellular Component: integral component of membrane (GO:0016021);;	--	Sugar efflux transporter for intercellular exchange	Bidirectional sugar transporter SWEET14 OS=Oryza sativa subsp. indica OX=39946 GN=SWEET14 PE=2 SV=1	bidirectional sugar transporter SWEET9-like [Chenopodium quinoa]
gene14298	7.81064	6.80622	7.12258	7.24648	16.62	16.6387	15.128	16.1289	1.12933	up	1.50595e-57	Molecular Function: ATP binding (GO:0005524);; Cellular Component: integral component of membrane (GO:0016021);; Molecular Function: ATPase activity (GO:0016887);; Molecular Function: ATPase-coupled transmembrane transporter activity (GO:0042626);;	ABC transporters (ko02010)	ABC transporter	ABC transporter C family member 14 OS=Arabidopsis thaliana OX=3702 GN=ABCC14 PE=1 SV=1	LOW QUALITY PROTEIN: ABC transporter C family member 14-like [Chenopodium quinoa]
NewGene_12652	0.953943	0.763397	1.07913	0.932157	0.167115	0.45745	0.299888	0.308151	-1.38786	down	0.00357427	--	--	--	--	uncharacterized protein LOC110787125 [Spinacia oleracea]
gene37731	0.464254	0.623013	0.363555	0.483607	1.11317	1.21262	1.05452	1.12677	1.18641	up	0.000284039	--	--	--	--	uncharacterized protein LOC110694986 isoform X1 [Chenopodium quinoa]
gene43301	7.0705	6.48537	6.77203	6.77596	0.692193	0.330498	0.781492	0.601394	-3.50011	down	2.2467e-36	Cellular Component: integral component of membrane (GO:0016021);;	--	Uncharacterized conserved protein (DUF2358)	--	uncharacterized protein LOC110701081 [Chenopodium quinoa]
gene58095	12.8316	12.9152	14.1361	13.2943	31.9944	34.3105	34.2906	33.5318	1.31186	up	2.87571e-67	Molecular Function: inorganic phosphate transmembrane transporter activity (GO:0005315);; Biological Process: phosphate ion transport (GO:0006817);; Cellular Component: integral component of membrane (GO:0016021);;	--	Sugar (and other) transporter	Probable inorganic phosphate transporter 1-3 OS=Arabidopsis thaliana OX=3702 GN=PHT1-3 PE=2 SV=1	probable inorganic phosphate transporter 1-3 [Chenopodium quinoa]
gene39672	0.069159	0.136784	0.05692	0.087621	1.69418	2.804	1.88334	2.12717	4.43548	up	7.25748e-22	--	Tryptophan metabolism (ko00380);; Glyoxylate and dicarboxylate metabolism (ko00630);; Carbon metabolism (ko01200);; MAPK signaling pathway - plant (ko04016);; Peroxisome (ko04146)	TraB family	--	traB domain-containing protein-like [Chenopodium quinoa]
gene18840	9.6484	9.78345	11.1769	10.2029	39.0422	46.5146	38.9372	41.498	1.99752	up	1.12814e-84	Molecular Function: enzyme inhibitor activity (GO:0004857);;	Pentose and glucuronate interconversions (ko00040)	Plant invertase/pectin methylesterase inhibitor	--	21 kDa protein-like [Chenopodium quinoa]
gene33003	228.405	233.593	229.561	230.52	577.657	561.498	536.621	558.592	1.25358	up	1.73703e-229	Molecular Function: structural constituent of ribosome (GO:0003735);; Cellular Component: ribosome (GO:0005840);; Biological Process: translation (GO:0006412);;	Ribosome (ko03010)	Ribosomal protein L14p/L23e	60S ribosomal protein L23 OS=Arabidopsis thaliana OX=3702 GN=RPL23A PE=2 SV=3	60S ribosomal protein L23 [Chenopodium quinoa]
gene21932	2.06557	1.92463	1.80637	1.93219	1.07681	0.972831	0.742224	0.930623	-1.06257	down	0.000100812	Molecular Function: calcium ion binding (GO:0005509);; Cellular Component: endoplasmic reticulum lumen (GO:0005788);; Biological Process: protein folding (GO:0006457);; Molecular Function: unfolded protein binding (GO:0051082);;	Protein processing in endoplasmic reticulum (ko04141);; Phagosome (ko04145)	Calreticulin family	Calreticulin-3 OS=Arabidopsis thaliana OX=3702 GN=CRT3 PE=1 SV=2	calreticulin-3-like [Chenopodium quinoa]
gene984	24.1098	20.6011	22.6475	22.4528	66.8992	64.6973	57.369	62.9885	1.4627	up	2.38971e-80	--	--	14-3-3 protein	14-3-3-like protein OS=Pisum sativum OX=3888 PE=2 SV=1	14-3-3-like protein isoform X1 [Chenopodium quinoa]
gene24331	15.2687	20.0771	12.3164	15.8874	57.8618	55.0523	62.6279	58.514	1.86084	up	1.90499e-29	--	--	--	--	transmembrane protein DDB_G0273707/DDB_G0273361-like [Chenopodium quinoa]
gene2951	1.56694	1.79875	1.73742	1.70104	0.274269	0.186945	0.440942	0.300719	-2.46354	down	7.9878e-10	--	--	GDSL/SGNH-like Acyl-Esterase family found in Pmr5 and Cas1p	Protein trichome birefringence-like 2 OS=Arabidopsis thaliana OX=3702 GN=TBL2 PE=2 SV=1	protein trichome birefringence-like 43 [Chenopodium quinoa]
gene39699	0.463633	0.273836	0.148959	0.295476	1.79195	1.15643	1.24683	1.39841	2.20509	up	1.65832e-06	Molecular Function: peroxidase activity (GO:0004601);; Cellular Component: extracellular region (GO:0005576);; Biological Process: response to oxidative stress (GO:0006979);; Molecular Function: heme binding (GO:0020037);; Biological Process: hydrogen peroxide catabolic process (GO:0042744);; Molecular Function: metal ion binding (GO:0046872);;	Phenylpropanoid biosynthesis (ko00940)	Peroxidase	Peroxidase 66 OS=Arabidopsis thaliana OX=3702 GN=PER66 PE=2 SV=1	peroxidase 66-like [Chenopodium quinoa]
gene45460	6.48626	6.58979	5.26958	6.11521	3.36941	2.25244	2.05725	2.5597	-1.26622	down	4.03199e-08	--	--	--	--	jasmonate-induced protein homolog [Chenopodium quinoa]
gene22871	35.0732	36.7125	36.2004	35.9954	15.0273	15.9184	14.3772	15.1076	-1.27548	down	3.11982e-113	Molecular Function: DNA binding (GO:0003677);; Cellular Component: nucleus (GO:0005634);; Molecular Function: lipid binding (GO:0008289);;	--	MEKHLA domain	Homeobox-leucine zipper protein REVOLUTA OS=Arabidopsis thaliana OX=3702 GN=REV PE=1 SV=2	homeobox-leucine zipper protein REVOLUTA-like [Chenopodium quinoa]
gene13371	0.140071	0.224115	0.110118	0.158101	1.36635	0.954289	0.839347	1.05333	2.68632	up	7.93616e-12	Biological Process: cell cycle checkpoint (GO:0000075);; Biological Process: DNA replication checkpoint (GO:0000076);; Molecular Function: molecular_function (GO:0003674);; Molecular Function: catalytic activity (GO:0003824);; Molecular Function: protein kinase activity (GO:0004672);; Molecular Function: protein serine/threonine kinase activity (GO:0004674);; Molecular Function: cyclin-dependent …	--	DNA replication factor CDT1 like	CDT1-like protein a, chloroplastic OS=Arabidopsis thaliana OX=3702 GN=CDT1A PE=1 SV=1	CDT1-like protein a, chloroplastic [Chenopodium quinoa]
gene11167	117.553	115.172	123.515	118.747	249.556	254.278	244.044	249.293	1.04672	up	1.21992e-128	Molecular Function: structural constituent of ribosome (GO:0003735);; Biological Process: translation (GO:0006412);; Cellular Component: large ribosomal subunit (GO:0015934);;	Ribosome (ko03010)	Ribosomal protein L22p/L17e	60S ribosomal protein L17-2 OS=Arabidopsis thaliana OX=3702 GN=RPL17B PE=2 SV=2	60S ribosomal protein L17-2 [Chenopodium quinoa]
gene8802	10.0275	9.63319	9.36737	9.67601	0.059061	0	0.081873	0.046978	-7.49453	down	2.3992e-23	Biological Process: response to acid chemical (GO:0001101);; Molecular Function: molecular_function (GO:0003674);; Molecular Function: catalytic activity (GO:0003824);; Molecular Function: thioredoxin-disulfide reductase activity (GO:0004791);; Cellular Component: cellular_component (GO:0005575);; Cellular Component: intracellular (GO:0005622);; Cellular Component: obsolete cell (GO:0005623);; Ce…	--	Thioredoxin	Thioredoxin-like protein CDSP32, chloroplastic OS=Arabidopsis thaliana OX=3702 GN=CDSP32 PE=1 SV=1	thioredoxin-like protein CDSP32, chloroplastic [Chenopodium quinoa]
gene34889	2.21821	2.44432	2.24167	2.3014	0.642734	0.347799	0.423015	0.471183	-2.25067	down	7.7412e-08	Cellular Component: photosystem I (GO:0009522);; Cellular Component: photosystem II (GO:0009523);; Cellular Component: chloroplast thylakoid membrane (GO:0009535);; Biological Process: photosynthesis, light harvesting (GO:0009765);; Cellular Component: integral component of membrane (GO:0016021);; Molecular Function: chlorophyll binding (GO:0016168);; Biological Process: protein-chromophore linka…	Photosynthesis - antenna proteins (ko00196)	Chlorophyll A-B binding protein	Chlorophyll a-b binding protein 36, chloroplastic OS=Nicotiana tabacum OX=4097 GN=CAB36 PE=3 SV=1	chlorophyll a-b binding protein 5, chloroplastic [Chenopodium quinoa]
gene16301	6.64957	7.48918	7.11842	7.08572	1.1115	1.12634	1.06734	1.10173	-2.69408	down	8.28446e-50	Cellular Component: integral component of membrane (GO:0016021);;	--	LrgB-like family	Plastidal glycolate/glycerate translocator 1, chloroplastic OS=Arabidopsis thaliana OX=3702 GN=PLGG1 PE=1 SV=1	plastidal glycolate/glycerate translocator 1, chloroplastic-like [Chenopodium quinoa]
gene674	2.21678	2.59228	2.03079	2.27995	5.72472	5.61751	7.43497	6.25907	1.42845	up	2.26806e-12	Cellular Component: integral component of membrane (GO:0016021);;	--	--	--	uncharacterized protein LOC110721031 [Chenopodium quinoa]
gene24143	14.0292	14.9498	15.354	14.7776	6.06806	6.09628	6.31686	6.1604	-1.28044	down	7.84743e-23	--	--	--	--	uncharacterized protein LOC110738726 [Chenopodium quinoa]
gene19125	0.799275	0.952795	1.32211	1.02473	9.99585	11.2028	10.2481	10.4823	3.32326	up	9.75732e-53	Molecular Function: DNA binding (GO:0003677);; Molecular Function: DNA-binding transcription factor activity (GO:0003700);; Cellular Component: nucleus (GO:0005634);;	--	AP2 domain	Ethylene-responsive transcription factor ERF098 OS=Arabidopsis thaliana OX=3702 GN=ERF098 PE=1 SV=1	ethylene-responsive transcription factor ERF098-like [Chenopodium quinoa]
NewGene_7096	0.183034	0.034753	0.124963	0.11425	2.22431	1.92725	1.28615	1.81257	3.63456	up	3.95055e-12	Cellular Component: nucleus (GO:0005634);; Biological Process: regulation of transcription, DNA-templated (GO:0006355);; Molecular Function: zinc ion binding (GO:0008270);;	--	MULE transposase domain	--	protein FAR1-RELATED SEQUENCE 4-like [Chenopodium quinoa]
gene56463	18.6883	23.707	25.9501	22.7818	1.23969	1.72464	1.50362	1.48932	-3.93158	down	1.8392e-80	Cellular Component: integral component of membrane (GO:0016021);;	--	--	--	uncharacterized protein LOC110715817 [Chenopodium quinoa]
gene8791	1.85208	1.80132	1.7516	1.80167	0.111637	0.076034	0.032201	0.0732907	-4.58552	down	5.6869e-11	Cellular Component: integral component of membrane (GO:0016021);;	MAPK signaling pathway - plant (ko04016);; Plant-pathogen interaction (ko04626)	D-mannose binding lectin	G-type lectin S-receptor-like serine/threonine-protein kinase LECRK3 OS=Oryza sativa subsp. japonica OX=39947 GN=LECRK3 PE=3 SV=2	G-type lectin S-receptor-like serine/threonine-protein kinase LECRK3 [Chenopodium quinoa]
gene26682	1.03447	1.79476	1.82648	1.5519	6.96665	5.93889	8.53908	7.14821	2.17896	up	9.65193e-24	Molecular Function: serine-type endopeptidase activity (GO:0004252);; Cellular Component: integral component of membrane (GO:0016021);; Molecular Function: metal ion binding (GO:0046872);;	--	Rhomboid family	Rhomboid-like protein 14, mitochondrial OS=Arabidopsis thaliana OX=3702 GN=RBL14 PE=2 SV=1	rhomboid-like protein 14, mitochondrial [Chenopodium quinoa]
gene12788	1.02887	0.839139	0.632538	0.833514	0.372155	0.373031	0.230893	0.32536	-1.36023	down	0.0021612	Molecular Function: peptidyl-prolyl cis-trans isomerase activity (GO:0003755);;	--	Cyclophilin type peptidyl-prolyl cis-trans isomerase/CLD	Peptidyl-prolyl cis-trans isomerase CYP26-2, chloroplastic OS=Arabidopsis thaliana OX=3702 GN=CYP26-2 PE=2 SV=1	peptidyl-prolyl cis-trans isomerase CYP26-2, chloroplastic-like [Chenopodium quinoa]
gene10937	52.861	54.6852	54.1576	53.9013	6.97054	5.80245	6.13402	6.30234	-3.11027	down	3.15552e-147	Cellular Component: integral component of membrane (GO:0016021);;	--	--	--	uncharacterized protein LOC110724136 [Chenopodium quinoa]
gene18828	1.42413	1.93242	1.7833	1.71328	0.376823	0.5376	0	0.304808	-2.48007	down	9.47405e-06	Molecular Function: monooxygenase activity (GO:0004497);; Molecular Function: iron ion binding (GO:0005506);; Cellular Component: integral component of membrane (GO:0016021);; Molecular Function: oxidoreductase activity, acting on paired donors, with incorporation or reduction of molecular oxygen (GO:0016705);; Molecular Function: heme binding (GO:0020037);; Biological Process: oxidation-reductio…	--	Cytochrome P450	Cytochrome P450 71AU50 OS=Prunus mume OX=102107 GN=CYP71AU50 PE=2 SV=1	cytochrome P450 76C2-like [Chenopodium quinoa]
gene51459	69.9607	78.1438	76.1422	74.7489	155.586	167.12	147.377	156.694	1.04429	up	4.25916e-97	Molecular Function: gamma-glutamylcyclotransferase activity (GO:0003839);; Biological Process: glutathione catabolic process (GO:0006751);;	Glutathione metabolism (ko00480)	ChaC-like protein	Gamma-glutamylcyclotransferase 2-1 OS=Arabidopsis thaliana OX=3702 GN=GGCT2;1 PE=1 SV=1	gamma-glutamylcyclotransferase 2-1-like [Chenopodium quinoa]
gene48491	26.1284	29.0846	26.9811	27.398	11.7369	12.3032	12.0047	12.0149	-1.21162	down	2.25868e-64	Molecular Function: RNA binding (GO:0003723);; Molecular Function: metal ion binding (GO:0046872);;	--	OST-HTH/LOTUS domain	Zinc finger CCCH domain-containing protein 18 OS=Arabidopsis thaliana OX=3702 GN=At2g05160 PE=2 SV=1	zinc finger CCCH domain-containing protein 18-like isoform X1 [Chenopodium quinoa]
gene32788	40.0951	41.0792	36.2304	39.1349	0	0	0	0	-12.9973	down	2.78951e-27	--	--	--	--	glycine-rich cell wall structural protein-like [Chenopodium quinoa]
gene36429	138.076	144.54	133.857	138.824	25.7773	23.9712	29.4877	26.4121	-2.41345	down	1.18091e-207	--	--	--	--	cold shock domain-containing protein 4-like [Chenopodium quinoa]
gene1381	2.9377	2.30664	2.5831	2.60915	0.253222	0.402542	0.787472	0.481079	-2.38188	down	1.5549e-08	Cellular Component: cellular_component (GO:0005575);; Cellular Component: intracellular (GO:0005622);; Cellular Component: obsolete cell (GO:0005623);; Cellular Component: cytoplasm (GO:0005737);; Cellular Component: chloroplast (GO:0009507);; Cellular Component: plastid envelope (GO:0009526);; Cellular Component: chloroplast thylakoid (GO:0009534);; Cellular Component: chloroplast thylakoid memb…	--	Rhodanese-like domain	Rhodanese-like domain-containing protein 14, chloroplastic OS=Arabidopsis thaliana OX=3702 GN=At4g27700 PE=2 SV=1	rhodanese-like domain-containing protein 14, chloroplastic [Chenopodium quinoa]
gene9064	3.32893	3.8751	4.65876	3.95426	35.0795	33.5139	47.7279	38.7738	3.27123	up	2.44487e-94	--	--	--	--	glycine-rich cell wall structural protein 1.0-like [Chenopodium quinoa]
gene26075	0.863551	0.730383	0.844712	0.812882	0.146101	0.070383	0.150805	0.12243	-2.60099	down	1.02194e-09	Molecular Function: hydroxymethylglutaryl-CoA reductase (NADPH) activity (GO:0004420);; Cellular Component: endoplasmic reticulum membrane (GO:0005789);; Biological Process: isoprenoid biosynthetic process (GO:0008299);; Biological Process: coenzyme A metabolic process (GO:0015936);; Cellular Component: integral component of membrane (GO:0016021);;	Terpenoid backbone biosynthesis (ko00900)	Hydroxymethylglutaryl-coenzyme A reductase	3-hydroxy-3-methylglutaryl-coenzyme A reductase 1 OS=Hevea brasiliensis OX=3981 GN=HMGR1 PE=2 SV=1	3-hydroxy-3-methylglutaryl-coenzyme A reductase 1-like [Chenopodium quinoa]
gene4858	8.96733	8.52954	8.61271	8.7032	0.80718	0.870324	0.647739	0.775081	-3.47793	down	1.77046e-58	Molecular Function: hydrolase activity, hydrolyzing O-glycosyl compounds (GO:0004553);; Cellular Component: cell wall (GO:0005618);; Biological Process: xyloglucan metabolic process (GO:0010411);; Molecular Function: xyloglucan:xyloglucosyl transferase activity (GO:0016762);; Biological Process: cell wall biogenesis (GO:0042546);; Cellular Component: apoplast (GO:0048046);; Biological Process: ce…	--	Glycosyl hydrolases family 16	Probable xyloglucan endotransglucosylase/hydrolase protein 33 OS=Arabidopsis thaliana OX=3702 GN=XTH33 PE=1 SV=2	probable xyloglucan endotransglucosylase/hydrolase protein 33 [Chenopodium quinoa]
gene24989	3.62414	3.26537	3.02153	3.30368	8.00233	7.9206	8.19728	8.04007	1.25722	up	7.81717e-18	Biological Process: metal ion transport (GO:0030001);; Molecular Function: metal ion binding (GO:0046872);;	--	Heavy-metal-associated domain	Heavy metal-associated isoprenylated plant protein 7 OS=Arabidopsis thaliana OX=3702 GN=HIPP07 PE=1 SV=1	heavy metal-associated isoprenylated plant protein 7-like [Chenopodium quinoa]
gene15970	13.9751	15.561	13.2555	14.2639	6.90266	7.98459	5.65945	6.8489	-1.08316	down	1.43344e-17	Molecular Function: O-methyltransferase activity (GO:0008171);; Biological Process: methylation (GO:0032259);; Molecular Function: protein dimerization activity (GO:0046983);;	Phenylpropanoid biosynthesis (ko00940)	O-methyltransferase domain	Caffeic acid 3-O-methyltransferase OS=Catharanthus roseus OX=4058 GN=COMT1 PE=2 SV=1	caffeic acid 3-O-methyltransferase-like [Chenopodium quinoa]
gene38571	6.14988	6.06708	4.94206	5.71967	1.49423	1.85169	1.10663	1.48418	-1.96186	down	3.88841e-15	Molecular Function: molecular_function (GO:0003674);; Molecular Function: catalytic activity (GO:0003824);; Cellular Component: cellular_component (GO:0005575);; Cellular Component: intracellular (GO:0005622);; Cellular Component: obsolete cell (GO:0005623);; Cellular Component: cytoplasm (GO:0005737);; Biological Process: generation of precursor metabolites and energy (GO:0006091);; Biological P…	RNA degradation (ko03018)	--	Protein PHOTOSYSTEM I ASSEMBLY 2, chloroplastic OS=Arabidopsis thaliana OX=3702 GN=PSA2 PE=1 SV=1	protein EMBRYO SAC DEVELOPMENT ARREST 3, chloroplastic-like [Chenopodium quinoa]
gene55141	1.56705	1.83994	1.55674	1.65458	0.358573	0.673698	0.329223	0.453831	-1.8882	down	1.71979e-18	--	--	Tetratricopeptide repeat	Protein TSS OS=Arabidopsis thaliana OX=3702 GN=TSS PE=1 SV=1	protein TSS-like [Chenopodium quinoa]
gene34829	4.0319	3.80843	4.99411	4.27815	9.3163	10.6313	8.9714	9.63968	1.16399	up	3.67423e-13	--	--	U3-containing 90S pre-ribosomal complex subunit	--	protein CMSS1-like isoform X1 [Chenopodium quinoa]
gene20272	0.727477	0.939115	0.599716	0.755436	1.49543	2.12394	1.98333	1.86756	1.24272	up	9.50571e-05	Molecular Function: oxidoreductase activity (GO:0016491);; Molecular Function: metal ion binding (GO:0046872);;	Benzoxazinoid biosynthesis (ko00402)	2OG-Fe(II) oxygenase superfamily	1-aminocyclopropane-1-carboxylate oxidase homolog 9 OS=Arabidopsis thaliana OX=3702 GN=At5g43440 PE=2 SV=1	1-aminocyclopropane-1-carboxylate oxidase homolog 9-like isoform X1 [Chenopodium quinoa]
gene46457	2.25736	1.7836	1.74337	1.92811	1.10682	0.779303	0.880399	0.922175	-1.07204	down	2.21928e-05	Molecular Function: hydrolase activity, hydrolyzing O-glycosyl compounds (GO:0004553);; Biological Process: carbohydrate metabolic process (GO:0005975);; Cellular Component: integral component of membrane (GO:0016021);;	--	Glycosyl hydrolases family 17	Glucan endo-1,3-beta-glucosidase 8 OS=Arabidopsis thaliana OX=3702 GN=At1g64760 PE=2 SV=2	glucan endo-1,3-beta-glucosidase 8-like [Chenopodium quinoa]
gene11285	29.4373	29.9169	30.8959	30.0834	10.3506	11.259	10.0287	10.5461	-1.53444	down	3.75267e-167	Molecular Function: microtubule motor activity (GO:0003777);; Molecular Function: ATP binding (GO:0005524);; Biological Process: microtubule-based movement (GO:0007018);; Molecular Function: microtubule binding (GO:0008017);;	--	Kinesin motor domain	Kinesin-like protein KIN-4A OS=Gossypium hirsutum OX=3635 GN=KIN4A PE=2 SV=1	kinesin-like protein KIN-4A [Chenopodium quinoa]
gene56475	26.6013	27.8065	28.5776	27.6618	11.8312	12.2752	11.1997	11.7687	-1.25545	down	2.54937e-86	Molecular Function: serine-type endopeptidase activity (GO:0004252);;	--	Subtilase family	Subtilisin-like protease SBT1.8 OS=Arabidopsis thaliana OX=3702 GN=SBT1.8 PE=1 SV=1	subtilisin-like protease SBT1.8 [Chenopodium quinoa]
gene16483	0.134578	0.331931	0.198671	0.221727	0.483199	0.559738	0.674198	0.572378	1.36146	up	0.00321259	--	--	PPR repeat	Pentatricopeptide repeat-containing protein At1g08070, chloroplastic OS=Arabidopsis thaliana OX=3702 GN=PCMP-H12 PE=2 SV=1	pentatricopeptide repeat-containing protein At2g44880-like [Chenopodium quinoa]
gene18472	54.0149	53.5099	57.1682	54.8977	140.898	138.794	130.545	136.745	1.29332	up	9.49854e-150	Cellular Component: integral component of membrane (GO:0016021);;	--	Inhibitor of apoptosis-promoting Bax1	Bax inhibitor 1 OS=Arabidopsis thaliana OX=3702 GN=BI-1 PE=1 SV=1	bax inhibitor 1-like [Chenopodium quinoa]
gene2573	0.34173	0.358114	0.343425	0.347756	0.932484	1.25051	1.07089	1.08463	1.62165	up	4.30168e-11	Molecular Function: protein binding (GO:0005515);; Cellular Component: cellular_component (GO:0005575);; Cellular Component: obsolete cell (GO:0005623);; Cellular Component: plasma membrane (GO:0005886);; Biological Process: response to stress (GO:0006950);; Biological Process: defense response (GO:0006952);; Biological Process: cell communication (GO:0007154);; Biological Process: signal transdu…	--	NB-ARC domain	Putative disease resistance protein RGA4 OS=Solanum bulbocastanum OX=147425 GN=RGA4 PE=2 SV=1	putative disease resistance protein RGA4 [Chenopodium quinoa]
gene35772	37.5189	37.7042	39.4497	38.2243	7.03196	7.54346	5.96588	6.8471	-2.49322	down	5.65803e-180	Cellular Component: extracellular region (GO:0005576);; Cellular Component: cell wall (GO:0005618);; Molecular Function: hydrolase activity (GO:0016787);; Biological Process: cell wall organization (GO:0071555);;	--	Pectinacetylesterase	Pectin acetylesterase 8 OS=Arabidopsis thaliana OX=3702 GN=PAE8 PE=2 SV=1	pectin acetylesterase 8-like isoform X1 [Chenopodium quinoa]
gene20854	4.64941	5.10525	4.86827	4.87431	1.84268	1.2598	1.33832	1.48027	-1.71138	down	3.89898e-22	Cellular Component: integral component of membrane (GO:0016021);; Molecular Function: transmembrane transporter activity (GO:0022857);; Biological Process: nitrogen compound transport (GO:0071705);;	--	Ureide permease	Ureide permease 2 OS=Arabidopsis thaliana OX=3702 GN=UPS2 PE=1 SV=2	ureide permease 2-like [Chenopodium quinoa]
gene21806	43.2889	40.682	46.1875	43.3861	115.702	119.717	115.439	116.953	1.40735	up	3.80472e-135	Cellular Component: cellular_component (GO:0005575);; Cellular Component: cell-cell junction (GO:0005911);; Biological Process: transport (GO:0006810);; Biological Process: cell communication (GO:0007154);; Biological Process: signal transduction (GO:0007165);; Biological Process: biological_process (GO:0008150);; Cellular Component: plasmodesma (GO:0009506);; Biological Process: response to endo…	--	--	F-box protein At1g30200 OS=Arabidopsis thaliana OX=3702 GN=At1g30200 PE=2 SV=1	F-box protein At1g30200-like [Chenopodium quinoa]
gene36045	1.43781	1.80161	1.67921	1.63954	0.039461	0.148758	0.063018	0.0837457	-4.04442	down	3.78275e-09	--	--	Domain of unknown function (DUF1995)	--	uncharacterized protein LOC110693137 [Chenopodium quinoa]
gene26040	1.74379	1.79605	1.87796	1.80593	0.225951	0.165535	0.105042	0.165509	-3.34166	down	3.29581e-24	--	Protein processing in endoplasmic reticulum (ko04141)	Protein of unknown function (DUF 659)	--	uncharacterized protein LOC110682102 isoform X1 [Chenopodium quinoa]
gene22435	2.325	1.88924	1.90661	2.04028	4.21282	4.80265	4.90222	4.63923	1.16331	up	1.60843e-13	--	--	Glycine-rich domain-containing protein-like	--	glycine-rich domain-containing protein 2-like [Chenopodium quinoa]
gene23782	2.74161	2.18247	1.96499	2.29636	19.4503	17.2817	15.2132	17.3151	2.88096	up	9.27004e-79	Cellular Component: integral component of membrane (GO:0016021);;	--	GDSL/SGNH-like Acyl-Esterase family found in Pmr5 and Cas1p	Protein trichome birefringence-like 38 OS=Arabidopsis thaliana OX=3702 GN=TBL38 PE=2 SV=1	protein trichome birefringence-like 38 [Chenopodium quinoa]
gene38044	1.90842	2.2096	2.49104	2.20302	0.743575	0.790709	0.811612	0.781965	-1.48907	down	1.26375e-05	Molecular Function: peroxidase activity (GO:0004601);; Cellular Component: extracellular region (GO:0005576);; Biological Process: response to oxidative stress (GO:0006979);; Molecular Function: heme binding (GO:0020037);; Biological Process: hydrogen peroxide catabolic process (GO:0042744);; Molecular Function: metal ion binding (GO:0046872);;	Phenylpropanoid biosynthesis (ko00940)	Peroxidase	Peroxidase 64 OS=Arabidopsis thaliana OX=3702 GN=PER64 PE=1 SV=1	peroxidase 64-like [Chenopodium quinoa]
gene29797	170.423	170.156	170.069	170.216	0	0	0.135577	0.0451923	-11.579	down	2.2489e-70	Molecular Function: hydrolase activity, hydrolyzing O-glycosyl compounds (GO:0004553);; Cellular Component: cell wall (GO:0005618);; Biological Process: xyloglucan metabolic process (GO:0010411);; Molecular Function: xyloglucan:xyloglucosyl transferase activity (GO:0016762);; Biological Process: cell wall biogenesis (GO:0042546);; Cellular Component: apoplast (GO:0048046);; Biological Process: ce…	--	Glycosyl hydrolases family 16	Probable xyloglucan endotransglucosylase/hydrolase protein 6 OS=Arabidopsis thaliana OX=3702 GN=XTH6 PE=2 SV=2	probable xyloglucan endotransglucosylase/hydrolase protein 6 [Chenopodium quinoa]
gene11731	1.36124	1.83424	2.0152	1.73689	0.727778	0.490048	0.563525	0.593784	-1.53294	down	3.87288e-05	Molecular Function: RNA binding (GO:0003723);;	--	RNA-binding protein Tab2/Atab2	Protein TAB2 homolog, chloroplastic OS=Arabidopsis thaliana OX=3702 GN=ATAB2 PE=2 SV=1	protein TAB2 homolog, chloroplastic-like [Chenopodium quinoa]
gene9658	1.62647	1.46529	1.93964	1.67714	0.062518	0.189399	0	0.0839723	-4.19859	down	4.53424e-12	--	--	--	--	uncharacterized protein LOC110722658 [Chenopodium quinoa]
gene18793	16.5076	15.5585	17.501	16.5223	76.5649	76.3093	68.6102	73.8281	2.13453	up	3.37162e-252	Molecular Function: alternative oxidase activity (GO:0009916);; Cellular Component: integral component of membrane (GO:0016021);; Molecular Function: metal ion binding (GO:0046872);; Cellular Component: respirasome (GO:0070469);; Molecular Function: ubiquinol:oxygen oxidoreductase activity (GO:0102721);;	--	Alternative oxidase	Ubiquinol oxidase 1a, mitochondrial OS=Arabidopsis thaliana OX=3702 GN=AOX1A PE=1 SV=2	ubiquinol oxidase 2, mitochondrial-like [Chenopodium quinoa]
gene55330	7.01446	7.9343	7.89787	7.61554	2.88928	2.4114	2.16121	2.4873	-1.63245	down	2.03718e-23	Molecular Function: purine nucleoside transmembrane transporter activity (GO:0015211);; Cellular Component: integral component of membrane (GO:0016021);;	--	Purine nucleobase transmembrane transport	Probable purine permease 11 OS=Arabidopsis thaliana OX=3702 GN=PUP11 PE=1 SV=1	probable purine permease 11 [Chenopodium quinoa]
gene50340	8.91231	9.19173	10.5101	9.53804	4.36743	4.38043	4.5377	4.42852	-1.12046	down	9.2688e-19	Cellular Component: chloroplast (GO:0009507);; Molecular Function: violaxanthin de-epoxidase activity (GO:0046422);;	Carotenoid biosynthesis (ko00906)	VDE lipocalin domain	Violaxanthin de-epoxidase, chloroplastic OS=Spinacia oleracea OX=3562 GN=VDE1 PE=1 SV=2	violaxanthin de-epoxidase, chloroplastic-like [Chenopodium quinoa]
NewGene_2279	0.193886	0.150632	0.280937	0.208485	0.650149	0.866768	0.813994	0.77697	1.88668	up	1.15193e-05	--	--	--	--	uncharacterized protein LOC110694866 isoform X2 [Chenopodium quinoa]
gene42616	1.44792	1.01423	1.33497	1.26571	5.51887	4.81144	4.25368	4.86133	1.99718	up	7.08858e-24	--	--	--	--	diphthine methyltransferase homolog [Chenopodium quinoa]
gene52671	0.490957	0.446375	0.736725	0.558019	2.24409	2.31472	1.35442	1.97107	1.77392	up	4.21097e-08	--	--	Leucine rich repeat	Putative disease resistance protein RGA1 OS=Solanum bulbocastanum OX=147425 GN=RGA1 PE=2 SV=2	putative disease resistance protein RGA3 [Chenopodium quinoa]
gene43045	3.15029	2.9754	3.31186	3.14585	10.8527	9.96988	10.1946	10.3391	1.69211	up	1.18312e-55	Molecular Function: DNA binding (GO:0003677);; Cellular Component: nucleus (GO:0005634);; Biological Process: DNA replication (GO:0006260);; Biological Process: DNA repair (GO:0006281);; Biological Process: DNA recombination (GO:0006310);; Molecular Function: metal ion binding (GO:0046872);;	DNA replication (ko03030);; Nucleotide excision repair (ko03420);; Mismatch repair (ko03430);; Homologous recombination (ko03440)	Replication factor-A C terminal domain	Replication protein A 70 kDa DNA-binding subunit D OS=Arabidopsis thaliana OX=3702 GN=RPA1D PE=2 SV=1	replication protein A 70 kDa DNA-binding subunit B-like [Chenopodium quinoa]
gene19844	6.58856	6.16776	5.67738	6.14457	13.5548	14.4736	10.1563	12.7282	1.0219	up	2.55114e-09	Cellular Component: integral component of membrane (GO:0016021);;	--	--	--	uncharacterized protein LOC110733888 [Chenopodium quinoa]
gene55134	0.186648	0.248315	0.230015	0.221659	0.599899	0.59291	0.455203	0.549337	1.30784	up	0.00276983	Cellular Component: integral component of membrane (GO:0016021);; Molecular Function: membrane insertase activity (GO:0032977);;	Protein export (ko03060)	--	Mitochondrial inner membrane protein OXA1-like OS=Arabidopsis thaliana OX=3702 GN=OXA1L PE=2 SV=1	mitochondrial inner membrane protein OXA1-like isoform X1 [Chenopodium quinoa]
gene56413	3.42671	2.76027	3.48467	3.22389	34.5877	39.8781	33.942	36.1359	3.45649	up	6.55413e-229	Molecular Function: FMN binding (GO:0010181);; Molecular Function: oxidoreductase activity (GO:0016491);;	alpha-Linolenic acid metabolism (ko00592)	NADH:flavin oxidoreductase / NADH oxidase family	12-oxophytodienoate reductase 3 OS=Solanum lycopersicum OX=4081 GN=OPR3 PE=1 SV=1	12-oxophytodienoate reductase 3-like [Chenopodium quinoa]
gene36524	46.8546	48.8025	49.394	48.3504	21.533	20.3666	20.0426	20.6474	-1.24735	down	1.86182e-100	Molecular Function: protein kinase activity (GO:0004672);; Molecular Function: ATP binding (GO:0005524);;	Valine, leucine and isoleucine degradation (ko00280)	Protein tyrosine and serine/threonine kinase	Serine/threonine/tyrosine-protein kinase HT1 OS=Arabidopsis thaliana OX=3702 GN=HT1 PE=1 SV=1	serine/threonine-protein kinase HT1-like [Chenopodium quinoa]
gene6614	0.484195	0.505981	0.509327	0.499834	1.5356	0.998731	1.46609	1.33347	1.38514	up	0.00343756	Biological Process: transcription by RNA polymerase III (GO:0006383);;	--	--	--	uncharacterized protein LOC110719349 [Chenopodium quinoa]
gene52735	1.39015	1.40322	1.44979	1.41439	0	0.028153	0	0.00938433	-6.97466	down	1.36432e-10	Molecular Function: hydrolase activity, hydrolyzing O-glycosyl compounds (GO:0004553);; Biological Process: carbohydrate metabolic process (GO:0005975);;	--	Glycosyl hydrolase family 10	Endo-1,4-beta-xylanase 5-like OS=Arabidopsis thaliana OX=3702 GN=At4g33820 PE=2 SV=1	uncharacterized protein LOC110711639 [Chenopodium quinoa]
NewGene_10491	1.96073	1.04448	1.22178	1.409	0	0.21557	0	0.0718567	-4.06833	down	2.01422e-06	Molecular Function: monooxygenase activity (GO:0004497);; Molecular Function: iron ion binding (GO:0005506);; Molecular Function: oxidoreductase activity, acting on paired donors, with incorporation or reduction of molecular oxygen (GO:0016705);; Molecular Function: heme binding (GO:0020037);;	Diterpenoid biosynthesis (ko00904)	Cytochrome P450	Ent-kaurenoic acid oxidase 1 OS=Arabidopsis thaliana OX=3702 GN=KAO1 PE=1 SV=1	ent-kaurenoic acid oxidase 2-like [Chenopodium quinoa]
gene9502	8.55662	7.42988	8.09384	8.02678	2.61858	2.44394	2.32263	2.46172	-1.72323	down	3.17522e-28	Biological Process: base-excision repair (GO:0006284);; Molecular Function: DNA-3-methyladenine glycosylase activity (GO:0008725);;	Base excision repair (ko03410)	Methyladenine glycosylase	--	uncharacterized protein LOC110722413 [Chenopodium quinoa]
gene49932	1.51675	1.37683	1.09905	1.33088	3.0149	2.87611	2.54369	2.81157	1.05402	up	6.29965e-07	--	--	Zinc finger, C3HC4 type (RING finger)	E3 ubiquitin protein ligase DRIP2 OS=Arabidopsis thaliana OX=3702 GN=DRIP2 PE=1 SV=1	E3 ubiquitin protein ligase DRIP2-like isoform X1 [Chenopodium quinoa]
gene42083	2.22232	3.07013	2.81998	2.70415	5.74526	6.33489	5.56021	5.88012	1.10347	up	3.56643e-12	Molecular Function: protein serine/threonine kinase activity (GO:0004674);; Molecular Function: ATP binding (GO:0005524);; Cellular Component: integral component of membrane (GO:0016021);;	Plant-pathogen interaction (ko04626)	Protein tyrosine and serine/threonine kinase	Probable serine/threonine-protein kinase PBL7 OS=Arabidopsis thaliana OX=3702 GN=PBL7 PE=1 SV=1	probable serine/threonine-protein kinase PBL7 isoform X1 [Chenopodium quinoa]
gene11984	34.3802	35.4449	32.8167	34.214	15.1345	16.1427	15.6763	15.6512	-1.15098	down	8.18733e-62	Cellular Component: cellular_component (GO:0005575);; Cellular Component: intracellular (GO:0005622);; Cellular Component: obsolete cell (GO:0005623);; Cellular Component: cytoplasm (GO:0005737);; Cellular Component: plasma membrane (GO:0005886);; Cellular Component: chloroplast (GO:0009507);; Cellular Component: plastid (GO:0009536);; Cellular Component: membrane (GO:0016020);; Cellular Componen…	--	CRAL/TRIO domain	Patellin-3 OS=Arabidopsis thaliana OX=3702 GN=PATL3 PE=1 SV=2	patellin-3-like [Chenopodium quinoa]
NewGene_2308	7.11528	7.15092	7.35379	7.20666	1.8497	2.61628	1.8215	2.09583	-1.78116	down	2.79931e-24	Molecular Function: DNA binding (GO:0003677);; Cellular Component: nucleus (GO:0005634);; Biological Process: transcription, DNA-templated (GO:0006351);; Biological Process: leaf formation (GO:0010338);;	--	--	Transcription factor AS1 OS=Arabidopsis thaliana OX=3702 GN=AS1 PE=1 SV=1	transcription factor AS1-like [Chenopodium quinoa]
NewGene_12938	0.054542	0.152524	0.21594	0.141002	0.86059	0.771204	1.10859	0.913462	2.62536	up	5.91203e-07	Molecular Function: oxidoreductase activity (GO:0016491);;	--	Nitroreductase family	--	uncharacterized protein LOC110714558 [Chenopodium quinoa]
gene36950	8.28387	7.08545	7.82958	7.73297	0	0	0	0	-9.36987	down	2.59141e-14	Molecular Function: protein phosphatase inhibitor activity (GO:0004864);; Biological Process: defense response (GO:0006952);; Biological Process: abscisic acid-activated signaling pathway (GO:0009738);; Molecular Function: abscisic acid binding (GO:0010427);; Molecular Function: signaling receptor activity (GO:0038023);;	Fatty acid biosynthesis (ko00061);; Fatty acid metabolism (ko01212)	Pathogenesis-related protein Bet v 1 family	MLP-like protein 423 OS=Arabidopsis thaliana OX=3702 GN=MLP423 PE=2 SV=1	MLP-like protein 423 [Chenopodium quinoa]
gene32774	1.09651	1.03772	1.06243	1.06555	3.90882	3.50972	3.46075	3.62643	1.73701	up	1.79848e-19	Molecular Function: enzyme inhibitor activity (GO:0004857);; Molecular Function: pectinesterase activity (GO:0030599);; Biological Process: cell wall modification (GO:0042545);; Molecular Function: aspartyl esterase activity (GO:0045330);; Biological Process: pectin catabolic process (GO:0045490);;	Pentose and glucuronate interconversions (ko00040)	Pectinesterase	Probable pectinesterase/pectinesterase inhibitor 59 OS=Arabidopsis thaliana OX=3702 GN=PME59 PE=2 SV=1	probable pectinesterase/pectinesterase inhibitor 59 [Chenopodium quinoa]
gene11593	2.1171	2.56545	1.94569	2.20941	0.202164	0	0	0.067388	-4.88564	down	0.000316958	Cellular Component: integral component of membrane (GO:0016021);;	--	TLC domain	--	transmembrane protein 136-like [Chenopodium quinoa]
gene56615	11.7983	10.4779	10.3816	10.8859	4.96872	5.23813	4.98139	5.06275	-1.12655	down	3.39571e-12	Cellular Component: integral component of membrane (GO:0016021);;	Cutin, suberine and wax biosynthesis (ko00073)	Caleosin related protein	Probable peroxygenase 5 OS=Arabidopsis thaliana OX=3702 GN=PXG5 PE=2 SV=1	probable peroxygenase 5 [Chenopodium quinoa]
gene41697	23.5831	26.4218	25.7165	25.2405	59.5625	58.1988	55.5721	57.7778	1.17184	up	3.77822e-50	Molecular Function: structural constituent of ribosome (GO:0003735);; Biological Process: translation (GO:0006412);; Cellular Component: large ribosomal subunit (GO:0015934);;	Ribosome (ko03010)	Ribosomal proteins L26 eukaryotic, L24P archaeal	60S ribosomal protein L26-2 OS=Arabidopsis thaliana OX=3702 GN=RPL26B PE=2 SV=1	60S ribosomal protein L26-2-like [Chenopodium quinoa]
gene3177	13.1081	10.0663	10.4334	11.2026	24.5819	23.2919	25.0396	24.3045	1.10483	up	7.37047e-22	--	--	OTU-like cysteine protease	OVARIAN TUMOR DOMAIN-containing deubiquitinating enzyme 12 OS=Arabidopsis thaliana OX=3702 GN=OTU12 PE=2 SV=1	OTU domain-containing protein DDB_G0284757-like [Chenopodium quinoa]
gene5420	4.74848	6.65108	4.71402	5.37119	9.56572	9.96577	13.9394	11.1569	1.03597	up	1.94093e-07	--	--	GCK domain	--	uncharacterized protein LOC110712986 [Chenopodium quinoa]
gene15325	3.18088	3.42185	3.53552	3.37942	0.289195	0.241937	0.142869	0.224667	-3.87606	down	2.2177e-33	Molecular Function: ATP binding (GO:0005524);; Cellular Component: integral component of membrane (GO:0016021);; Molecular Function: kinase activity (GO:0016301);;	--	Zeta toxin	Calmodulin calcium-dependent NAD kinase OS=Arabidopsis thaliana OX=3702 GN=NADKC PE=1 SV=1	uncharacterized protein LOC110728931 isoform X1 [Chenopodium quinoa]
gene19373	5.95461	6.29381	5.8614	6.0366	0	0	0.099283	0.0330943	-7.42818	down	1.75311e-17	Biological Process: carbohydrate metabolic process (GO:0005975);; Molecular Function: phosphatase activity (GO:0016791);;	Carbon fixation in photosynthetic organisms (ko00710);; Carbon metabolism (ko01200)	Fructose-1-6-bisphosphatase, N-terminal domain	Sedoheptulose-1,7-bisphosphatase, chloroplastic OS=Spinacia oleracea OX=3562 PE=2 SV=1	sedoheptulose-1,7-bisphosphatase, chloroplastic [Chenopodium quinoa]
gene6508	0.598948	0.370563	0.57786	0.51579	5.67881	6.34757	5.40268	5.80969	3.46248	up	4.25758e-39	--	--	GDSL/SGNH-like Acyl-Esterase family found in Pmr5 and Cas1p	Protein trichome birefringence OS=Arabidopsis thaliana OX=3702 GN=TBR PE=1 SV=1	protein trichome birefringence-like 40 [Chenopodium quinoa]
gene32258	1.22117	1.32279	1.29642	1.28013	0.82131	0.558663	0.541178	0.640384	-1.00133	down	5.48107e-06	--	--	--	--	uncharacterized protein LOC110688942 isoform X1 [Chenopodium quinoa]
gene36812	2.46947	2.62845	1.58632	2.22808	4.87691	4.66292	4.7168	4.75221	1.07091	up	7.04482e-09	Molecular Function: DNA binding (GO:0003677);; Molecular Function: DNA-binding transcription factor activity (GO:0003700);; Cellular Component: nucleus (GO:0005634);;	Plant-pathogen interaction (ko04626)	AP2 domain	Ethylene-responsive transcription factor CRF4 OS=Arabidopsis thaliana OX=3702 GN=CRF4 PE=1 SV=2	ethylene-responsive transcription factor CRF4-like [Chenopodium quinoa]
gene35940	2.45676	2.91861	3.18086	2.85208	18.4819	18.1289	15.9042	17.505	2.59127	up	3.51423e-168	--	--	--	--	uncharacterized protein LOC110692991 [Chenopodium quinoa]
gene6628	0.887233	0.998734	0.830844	0.905604	81.3881	73.5518	63.3558	72.7652	6.28879	up	8.05592e-124	--	--	Hydrophobic seed protein	Putative lipid-binding protein AIR1 OS=Arabidopsis thaliana OX=3702 GN=AIR1 PE=2 SV=1	hydrophobic seed protein-like [Chenopodium quinoa]
gene33611	46.0902	43.9483	42.9853	44.3413	7.675	8.67977	9.91536	8.75671	-2.3615	down	9.138e-146	Cellular Component: nucleus (GO:0005634);; Biological Process: regulation of transcription, DNA-templated (GO:0006355);; Molecular Function: sequence-specific DNA binding (GO:0043565);;	--	Homeobox associated leucine zipper	Homeobox-leucine zipper protein ATHB-13 OS=Arabidopsis thaliana OX=3702 GN=ATHB-13 PE=2 SV=2	homeobox-leucine zipper protein ATHB-13-like [Chenopodium quinoa]
gene9980	8.65112	9.08625	9.37444	9.03727	1.627	1.98945	1.41705	1.67783	-2.4508	down	7.60517e-49	Molecular Function: aspartic-type endopeptidase activity (GO:0004190);;	--	Xylanase inhibitor N-terminal	Aspartyl protease family protein At5g10770 OS=Arabidopsis thaliana OX=3702 GN=At5g10770 PE=2 SV=1	aspartyl protease family protein At5g10770-like [Chenopodium quinoa]
gene10415	1.08478	1.43962	1.21243	1.24561	3.11827	3.4513	3.54327	3.37095	1.41387	up	6.49571e-12	Molecular Function: DNA-binding transcription factor activity (GO:0003700);; Cellular Component: nucleus (GO:0005634);; Molecular Function: sequence-specific DNA binding (GO:0043565);;	MAPK signaling pathway - plant (ko04016);; Plant-pathogen interaction (ko04626)	WRKY DNA -binding domain	WRKY transcription factor 72A OS=Solanum lycopersicum OX=4081 GN=WRKY72A PE=2 SV=1	probable WRKY transcription factor 72 isoform X1 [Chenopodium quinoa]
gene18693	8.29421	9.95544	7.05207	8.43391	21.748	19.9723	19.7536	20.4913	1.25688	up	7.06494e-21	--	--	Viral movement protein (MP)	--	uncharacterized protein LOC110732591 [Chenopodium quinoa]
gene33876	2.39493	3.22692	2.7438	2.78855	11.5606	9.39166	9.93263	10.295	1.85869	up	3.07146e-23	Cellular Component: mitochondrion (GO:0005739);; Biological Process: protein transport (GO:0015031);; Molecular Function: metal ion binding (GO:0046872);;	--	Tim10/DDP family zinc finger	Mitochondrial import inner membrane translocase subunit TIM10 OS=Arabidopsis thaliana OX=3702 GN=TIM10 PE=1 SV=1	mitochondrial import inner membrane translocase subunit TIM10-like [Chenopodium quinoa]
gene26120	0	0.06918	0.087687	0.052289	0.578468	0.470244	0.416213	0.488308	3.13969	up	1.99803e-06	Molecular Function: RNA polymerase II transcription regulatory region sequence-specific DNA binding (GO:0000977);; Molecular Function: DNA-binding transcription factor activity (GO:0003700);; Cellular Component: nucleus (GO:0005634);; Biological Process: positive regulation of transcription by RNA polymerase II (GO:0045944);; Molecular Function: protein dimerization activity (GO:0046983);;	--	SRF-type transcription factor (DNA-binding and dimerisation domain)	Agamous-like MADS-box protein AGL104 OS=Arabidopsis thaliana OX=3702 GN=AGL104 PE=1 SV=1	agamous-like MADS-box protein AGL104 isoform X1 [Chenopodium quinoa]
gene38824	8.10742	9.26299	8.48814	8.61952	0	0	0	0	-9.82753	down	9.06188e-16	Cellular Component: integral component of membrane (GO:0016021);;	--	Protein of unknown function (DUF1218)	--	uncharacterized protein LOC110696142 [Chenopodium quinoa]
gene51027	2.29699	3.50478	2.64642	2.81606	0	0.073805	0.160167	0.0779907	-4.93572	down	1.26086e-14	Cellular Component: chloroplast (GO:0009507);;	Photosynthesis (ko00195)	Chlorophyll A-B binding protein	Photosystem II 22 kDa protein, chloroplastic OS=Spinacia oleracea OX=3562 GN=PSBS PE=1 SV=1	photosystem II 22 kDa protein, chloroplastic-like [Chenopodium quinoa]
gene852	11.7958	9.65636	10.6344	10.6955	0	0	0	0	-10.4457	down	8.80985e-18	Molecular Function: hydrolase activity, hydrolyzing O-glycosyl compounds (GO:0004553);; Cellular Component: cell wall (GO:0005618);; Biological Process: xyloglucan metabolic process (GO:0010411);; Molecular Function: xyloglucan:xyloglucosyl transferase activity (GO:0016762);; Biological Process: cell wall biogenesis (GO:0042546);; Cellular Component: apoplast (GO:0048046);; Biological Process: ce…	--	Glycosyl hydrolases family 16	Probable xyloglucan endotransglucosylase/hydrolase protein 6 OS=Arabidopsis thaliana OX=3702 GN=XTH6 PE=2 SV=2	probable xyloglucan endotransglucosylase/hydrolase protein 6 [Chenopodium quinoa]
gene41541	5.99366	5.64284	4.68461	5.44037	210.121	219.8	219.39	216.437	5.28849	up	0	Cellular Component: cellular_component (GO:0005575);; Cellular Component: intracellular (GO:0005622);; Cellular Component: obsolete cell (GO:0005623);; Cellular Component: cytoplasm (GO:0005737);; Biological Process: response to stress (GO:0006950);; Biological Process: biological_process (GO:0008150);; Biological Process: response to temperature stimulus (GO:0009266);; Biological Process: respon…	Protein processing in endoplasmic reticulum (ko04141)	Hsp20/alpha crystallin family	17.8 kDa class I heat shock protein OS=Daucus carota OX=4039 PE=3 SV=1	17.4 kDa class I heat shock protein-like [Chenopodium quinoa]
gene42511	1.06688	0.729191	0.710105	0.835393	0.103092	0.21207	0.240839	0.185334	-2.14229	down	0.000135975	--	--	--	Putative F-box/kelch-repeat protein At5g24040 OS=Arabidopsis thaliana OX=3702 GN=At5g24040 PE=4 SV=1	uncharacterized protein LOC110700288 [Chenopodium quinoa]
gene1114	6.37833	6.62004	5.64713	6.21517	1.4359	1.3742	1.39328	1.40113	-2.16316	down	1.50827e-21	Molecular Function: hydrolase activity, acting on ester bonds (GO:0016788);;	Glycerolipid metabolism (ko00561)	GDSL-like Lipase/Acylhydrolase	GDSL esterase/lipase EXL3 OS=Arabidopsis thaliana OX=3702 GN=EXL3 PE=2 SV=1	GDSL esterase/lipase EXL3-like [Chenopodium quinoa]
gene37464	11.3322	15.3566	15.1826	13.9572	32.2432	34.0749	32.6509	32.9897	1.21988	up	1.97951e-39	Molecular Function: O-phospho-L-serine:2-oxoglutarate aminotransferase activity (GO:0004648);; Biological Process: L-serine biosynthetic process (GO:0006564);;	Glycine, serine and threonine metabolism (ko00260);; Cysteine and methionine metabolism (ko00270);; Vitamin B6 metabolism (ko00750);; Carbon metabolism (ko01200);; Biosynthesis of amino acids (ko01230)	Aminotransferase class-V	Phosphoserine aminotransferase, chloroplastic OS=Spinacia oleracea OX=3562 PE=2 SV=1	phosphoserine aminotransferase, chloroplastic-like [Chenopodium quinoa]
gene38826	1.24091	1.502	1.28994	1.34428	17.4649	13.6787	16.1568	15.7668	3.51705	up	3.16723e-73	Cellular Component: integral component of membrane (GO:0016021);;	--	Protein of unknown function (DUF1218)	--	uncharacterized protein LOC110696212 [Chenopodium quinoa]
gene58161	5.81951	6.53829	6.75779	6.37187	2.9398	2.39101	2.33133	2.55405	-1.33489	down	5.77773e-15	Molecular Function: actin binding (GO:0003779);; Cellular Component: cytoplasm (GO:0005737);; Cellular Component: Arp2/3 protein complex (GO:0005885);; Biological Process: actin filament polymerization (GO:0030041);; Biological Process: Arp2/3 complex-mediated actin nucleation (GO:0034314);;	Endocytosis (ko04144)	Arp2/3 complex, 34 kD subunit p34-Arc	Actin-related protein 2/3 complex subunit 2B OS=Arabidopsis thaliana OX=3702 GN=ARPC2B PE=2 SV=1	actin-related protein 2/3 complex subunit 2B-like isoform X1 [Chenopodium quinoa]
gene51062	30.8397	32.8067	30.9626	31.5364	73.25	70.7596	75.2759	73.0952	1.19096	up	7.88144e-61	Molecular Function: calcium ion binding (GO:0005509);;	Plant-pathogen interaction (ko04626)	EF hand	Calcium-binding allergen Ole e 8 OS=Olea europaea OX=4146 PE=1 SV=1	calcium-binding allergen Ole e 8-like [Chenopodium quinoa]
gene56609	1.44302	1.55158	1.16162	1.38541	0.683789	0.386629	0.586285	0.552234	-1.3379	down	9.61174e-10	--	--	Tetratricopeptide repeat	Protein TSS OS=Arabidopsis thaliana OX=3702 GN=TSS PE=1 SV=1	protein TSS-like [Chenopodium quinoa]
gene56431	10.6088	9.60828	8.79925	9.67212	2.55595	2.17065	2.62962	2.45207	-1.98728	down	2.53909e-22	Cellular Component: cell wall (GO:0005618);; Molecular Function: manganese ion binding (GO:0030145);; Molecular Function: nutrient reservoir activity (GO:0045735);; Cellular Component: apoplast (GO:0048046);;	--	Cupin	Auxin-binding protein ABP19a OS=Prunus persica OX=3760 GN=ABP19A PE=3 SV=1	auxin-binding protein ABP19a-like [Chenopodium quinoa]
gene53524	0.501657	0.859399	0.556798	0.639285	3.39405	5.27667	4.64952	4.44008	2.76406	up	8.08281e-29	Cellular Component: cytoplasm (GO:0005737);; Biological Process: aromatic amino acid family metabolic process (GO:0009072);; Molecular Function: maleylacetoacetate isomerase activity (GO:0016034);; Molecular Function: transferase activity (GO:0016740);;	Tyrosine metabolism (ko00350)	Glutathione S-transferase, N-terminal domain	Glutathione S-transferase 1 OS=Dianthus caryophyllus OX=3570 GN=GST1 PE=2 SV=1	glutathione S-transferase 2-like [Chenopodium quinoa]
gene38447	0.106278	0.128927	0.366414	0.20054	0.483437	0.394199	0.88141	0.586349	1.51482	up	0.00563886	Biological Process: spliceosomal complex assembly (GO:0000245);; Biological Process: cis assembly of pre-catalytic spliceosome (GO:0000354);; Biological Process: RNA splicing, via transesterification reactions (GO:0000375);; Biological Process: RNA splicing, via transesterification reactions with bulged adenosine as nucleophile (GO:0000377);; Biological Process: mRNA splicing, via spliceosome (GO…	Spliceosome (ko03040)	Sec63 Brl domain	DExH-box ATP-dependent RNA helicase DExH12 OS=Arabidopsis thaliana OX=3702 GN=BRR2A PE=1 SV=1	DExH-box ATP-dependent RNA helicase DExH12-like [Chenopodium quinoa]
gene48296	2.35838	2.81894	2.22756	2.46829	10.1621	9.99378	9.63171	9.92919	1.98322	up	5.76978e-50	Cellular Component: integral component of membrane (GO:0016021);;	--	Cotton fibre expressed protein	--	uncharacterized protein LOC110706814 [Chenopodium quinoa]
gene2816	0.551111	0.436459	0.38739	0.45832	1.23975	1.43721	1.31672	1.33122	1.48419	up	5.23234e-06	Molecular Function: magnesium ion binding (GO:0000287);; Molecular Function: terpene synthase activity (GO:0010333);;	Sesquiterpenoid and triterpenoid biosynthesis (ko00909)	Terpene synthase family, metal binding domain	(-)-drimenol synthase OS=Persicaria hydropiper OX=46901 PE=1 SV=1	probable sesquiterpene synthase [Chenopodium quinoa]
gene27451	0.292681	0.249778	0.248257	0.263572	0.916971	0.757315	0.516648	0.730311	1.43694	up	6.3334e-06	Biological Process: gene silencing by RNA (GO:0031047);;	--	--	--	uncharacterized protein LOC110683632 [Chenopodium quinoa]
NewGene_11418	0.120298	0.063951	0.385385	0.189878	1.88675	1.85661	1.39023	1.7112	3.26912	up	1.23586e-20	--	--	Protein of unknown function (DUF707)	--	hypothetical protein F2Q70_00044876 [Brassica cretica]
gene32953	34.9939	33.0727	37.0223	35.0296	16.9899	18.5283	15.7742	17.0975	-1.0585	down	4.11754e-41	Biological Process: ethanol oxidation (GO:0006069);; Molecular Function: zinc ion binding (GO:0008270);; Molecular Function: S-(hydroxymethyl)glutathione dehydrogenase activity (GO:0051903);;	Glycolysis / Gluconeogenesis (ko00010);; Fatty acid degradation (ko00071);; Tyrosine metabolism (ko00350);; Carbon metabolism (ko01200)	Zinc-binding dehydrogenase	Alcohol dehydrogenase class-3 OS=Oryza sativa subsp. indica OX=39946 GN=ADHIII PE=3 SV=1	alcohol dehydrogenase class-3 [Chenopodium quinoa]
gene32324	2.4147	2.42091	2.80587	2.54716	6.27527	5.58884	6.16942	6.01118	1.21146	up	6.36401e-11	Molecular Function: molecular_function (GO:0003674);; Molecular Function: binding (GO:0005488);; Molecular Function: calcium ion binding (GO:0005509);; Cellular Component: cellular_component (GO:0005575);; Cellular Component: intracellular (GO:0005622);; Cellular Component: obsolete cell (GO:0005623);; Cellular Component: cytoplasm (GO:0005737);; Cellular Component: mitochondrion (GO:0005739);; M…	MAPK signaling pathway - plant (ko04016);; Phosphatidylinositol signaling system (ko04070);; Plant-pathogen interaction (ko04626)	EF hand	Probable calcium-binding protein CML46 OS=Arabidopsis thaliana OX=3702 GN=CML46 PE=1 SV=1	probable calcium-binding protein CML45 [Chenopodium quinoa]
NewGene_7130	1.5195	1.49032	1.76605	1.59196	0.674838	0.47188	0.312635	0.486451	-1.85722	down	1.53464e-10	Molecular Function: magnesium ion binding (GO:0000287);; Molecular Function: ATP binding (GO:0005524);; Biological Process: phospholipid transport (GO:0015914);; Cellular Component: integral component of membrane (GO:0016021);; Molecular Function: ATPase-coupled intramembrane lipid transporter activity (GO:0140326);;	--	Phospholipid-translocating P-type ATPase C-terminal	Putative phospholipid-transporting ATPase 9 OS=Arabidopsis thaliana OX=3702 GN=ALA9 PE=3 SV=1	putative phospholipid-transporting ATPase 9 [Chenopodium quinoa]
gene46164	0.686098	0.832284	0.742811	0.753731	4.16553	3.50496	3.52087	3.73045	2.27803	up	1.31889e-26	Molecular Function: protein kinase activity (GO:0004672);; Molecular Function: ATP binding (GO:0005524);;	--	Protein kinase domain	Serine/threonine-protein kinase D6PKL2 OS=Arabidopsis thaliana OX=3702 GN=D6PKL2 PE=1 SV=1	serine/threonine-protein kinase D6PK-like [Chenopodium quinoa]
gene41929	6.10226	6.23332	6.08893	6.1415	22.1577	24.0738	21.6913	22.6409	1.61628	up	1.34975e-78	Biological Process: mRNA splicing, via spliceosome (GO:0000398);; Molecular Function: RNA binding (GO:0003723);; Molecular Function: metal ion binding (GO:0046872);; Cellular Component: U2AF complex (GO:0089701);;	Spliceosome (ko03040)	Zinc finger C-x8-C-x5-C-x3-H type (and similar)	Splicing factor U2af small subunit A OS=Oryza sativa subsp. japonica OX=39947 GN=U2AF35A PE=2 SV=1	splicing factor U2af small subunit B-like [Chenopodium quinoa]
gene11004	1.5265	2.20322	2.04907	1.92626	0.842309	0.635277	0.602386	0.693324	-1.45195	down	5.75946e-05	--	--	--	--	uncharacterized protein LOC110724178 [Chenopodium quinoa]
gene43177	4.72602	6.63065	5.54323	5.6333	1.94075	1.7398	1.9378	1.87278	-1.60143	down	1.70696e-19	Biological Process: reproduction (GO:0000003);; Biological Process: developmental process involved in reproduction (GO:0003006);; Molecular Function: molecular_function (GO:0003674);; Molecular Function: binding (GO:0005488);; Molecular Function: protein binding (GO:0005515);; Cellular Component: cellular_component (GO:0005575);; Cellular Component: intracellular (GO:0005622);; Cellular Component…	--	Domain of unknown function (DUF702)	Protein LATERAL ROOT PRIMORDIUM 1 OS=Arabidopsis thaliana OX=3702 GN=LRP1 PE=1 SV=1	protein LATERAL ROOT PRIMORDIUM 1-like [Chenopodium quinoa]
gene43518	186.386	188.565	190.528	188.493	430.54	424.659	452.221	435.806	1.18753	up	6.3883e-131	Molecular Function: structural constituent of ribosome (GO:0003735);; Cellular Component: ribosome (GO:0005840);; Biological Process: translation (GO:0006412);;	Ribosome (ko03010)	Ribosomal protein L31e	60S ribosomal protein L31 OS=Nicotiana glutinosa OX=35889 GN=RPL31 PE=2 SV=1	60S ribosomal protein L31-like [Chenopodium quinoa]
gene49147	0.825864	0.990636	1.20052	1.00567	6.10133	5.08121	5.22046	5.46767	2.40192	up	4.33604e-12	Molecular Function: translation initiation factor activity (GO:0003743);; Cellular Component: cytoplasm (GO:0005737);;	RNA transport (ko03013)	--	Eukaryotic translation initiation factor 4E-1 OS=Oryza sativa subsp. japonica OX=39947 GN=Os01g0970400 PE=2 SV=1	eukaryotic translation initiation factor 4E-1-like [Chenopodium quinoa]
gene46410	18.7714	17.0846	17.4142	17.7567	40.1404	34.9406	42.9942	39.3584	1.12745	up	6.58911e-26	--	--	Hydrophobic seed protein	Lipid transfer protein EARLI 1 OS=Arabidopsis thaliana OX=3702 GN=EARLI1 PE=1 SV=1	14 kDa proline-rich protein DC2.15-like [Chenopodium quinoa]
gene1883	5.4665	6.80492	5.40126	5.89089	13.0236	13.1907	14.0084	13.4076	1.16706	up	1.70913e-20	Molecular Function: protein serine/threonine kinase activity (GO:0004674);; Molecular Function: ATP binding (GO:0005524);;	--	Protein kinase domain	Cyclin-dependent kinase B1-2 OS=Arabidopsis thaliana OX=3702 GN=CDKB1-2 PE=1 SV=2	cell division control protein 2 homolog C [Chenopodium quinoa]
gene37102	22.4662	23.572	24.9628	23.667	12.6968	10.0262	9.02572	10.5829	-1.18329	down	2.64504e-26	Biological Process: phospholipid metabolic process (GO:0006644);; Molecular Function: phosphatidate phosphatase activity (GO:0008195);; Cellular Component: integral component of membrane (GO:0016021);;	Glycerolipid metabolism (ko00561);; Glycerophospholipid metabolism (ko00564)	PAP2 superfamily	Lipid phosphate phosphatase 2 OS=Arabidopsis thaliana OX=3702 GN=LPP2 PE=2 SV=1	lipid phosphate phosphatase 2-like [Chenopodium quinoa]
gene1109	1.41602	1.49948	1.49887	1.47146	0.340676	0.362353	0.377501	0.360177	-2.02313	down	1.24006e-08	Cellular Component: integral component of membrane (GO:0016021);; Biological Process: transmembrane transport (GO:0055085);;	--	Membrane transport protein	Protein PIN-LIKES 3 OS=Arabidopsis thaliana OX=3702 GN=PILS3 PE=2 SV=1	protein PIN-LIKES 3-like [Chenopodium quinoa]
gene57171	4.17849	3.62803	4.12649	3.97767	9.22969	10.6988	8.37697	9.43514	1.21767	up	5.94434e-16	--	--	--	--	uncharacterized protein LOC110716647 [Chenopodium quinoa]
gene27802	8.09774	9.60006	9.66746	9.12175	3.00229	2.27149	2.77236	2.68204	-1.79794	down	3.80112e-28	Molecular Function: serine-type endopeptidase activity (GO:0004252);; Cellular Component: integral component of membrane (GO:0016021);;	--	Rhomboid family	RHOMBOID-like protein 1 OS=Arabidopsis thaliana OX=3702 GN=RBL1 PE=2 SV=1	RHOMBOID-like protein 1 isoform X1 [Chenopodium quinoa]
gene98	0.838698	0.763809	1.01355	0.87202	1.7505	2.18088	1.37196	1.76778	1.03735	up	4.61499e-05	Molecular Function: DNA-binding transcription factor activity (GO:0003700);;	--	TCP family transcription factor	Transcription factor TCP2 OS=Arabidopsis thaliana OX=3702 GN=TCP2 PE=1 SV=1	transcription factor TCP2-like [Chenopodium quinoa]
gene20311	18.6728	18.2361	17.694	18.201	5.8575	7.29507	5.57998	6.24418	-1.56754	down	7.8697e-57	Molecular Function: DNA-binding transcription factor activity (GO:0003700);; Cellular Component: nucleus (GO:0005634);; Molecular Function: sequence-specific DNA binding (GO:0043565);;	MAPK signaling pathway - plant (ko04016);; Plant-pathogen interaction (ko04626)	WRKY DNA -binding domain	Probable WRKY transcription factor 21 OS=Arabidopsis thaliana OX=3702 GN=WRKY21 PE=1 SV=1	probable WRKY transcription factor 21 [Chenopodium quinoa]
gene31111	3.26458	3.77541	3.79583	3.61194	1.35579	1.94016	1.44572	1.58055	-1.20934	down	1.29751e-11	Molecular Function: nucleic acid binding (GO:0003676);; Molecular Function: ATP binding (GO:0005524);;	--	DEAD/DEAH box helicase	DEAD-box ATP-dependent RNA helicase 41 OS=Arabidopsis thaliana OX=3702 GN=RH41 PE=2 SV=1	DEAD-box ATP-dependent RNA helicase 41-like [Chenopodium quinoa]
NewGene_11368	17.7422	18.2749	17.6204	17.8791	1.5361	0.870813	1.0381	1.14834	-3.91698	down	9.40492e-89	--	--	Enoyl-(Acyl carrier protein) reductase	(+)-neomenthol dehydrogenase OS=Arabidopsis thaliana OX=3702 GN=SDR1 PE=1 SV=1	(+)-neomenthol dehydrogenase-like [Chenopodium quinoa]
gene22595	1.12807	1.13986	1.06344	1.11046	2.94361	2.93168	2.26502	2.71344	1.25609	up	2.2376e-08	Molecular Function: protein dimerization activity (GO:0046983);;	MAPK signaling pathway - plant (ko04016)	Helix-loop-helix DNA-binding domain	Transcription factor bHLH94 OS=Arabidopsis thaliana OX=3702 GN=BHLH94 PE=1 SV=2	transcription factor bHLH94-like [Chenopodium quinoa]
gene23267	38.5784	34.9421	37.7288	37.0831	5.4538	3.73822	5.36998	4.854	-2.94882	down	4.00649e-124	--	--	--	Pathogen-related protein OS=Hordeum vulgare OX=4513 PE=2 SV=2	pathogen-related protein-like [Chenopodium quinoa]
gene24702	2.66899	2.28114	2.27893	2.40969	6.00397	5.82198	4.46063	5.42886	1.13959	up	5.27107e-06	Cellular Component: nucleus (GO:0005634);; Biological Process: regulation of transcription, DNA-templated (GO:0006355);; Molecular Function: sequence-specific DNA binding (GO:0043565);; Molecular Function: protein heterodimerization activity (GO:0046982);;	--	Histone-like transcription factor (CBF/NF-Y) and archaeal histone	Nuclear transcription factor Y subunit B-5 OS=Arabidopsis thaliana OX=3702 GN=NFYB5 PE=1 SV=1	nuclear transcription factor Y subunit B-5-like [Chenopodium quinoa]
gene5087	1.99034	1.68438	2.02418	1.89963	3.94254	4.09805	3.73156	3.92405	1.02228	up	1.32526e-19	Molecular Function: ATP binding (GO:0005524);; Cellular Component: integral component of membrane (GO:0016021);; Molecular Function: ATPase activity (GO:0016887);; Molecular Function: ATPase-coupled transmembrane transporter activity (GO:0042626);;	ABC transporters (ko02010)	ABC transporter transmembrane region	ABC transporter C family member 3 OS=Arabidopsis thaliana OX=3702 GN=ABCC3 PE=1 SV=1	putative ABC transporter C family member 15 [Chenopodium quinoa]
gene51704	26.7993	28.1341	25.2825	26.7386	117.757	121.976	116.842	118.858	2.12895	up	2.80895e-184	Biological Process: protein folding (GO:0006457);;	--	Chaperonin 10 Kd subunit	10 kDa chaperonin, mitochondrial OS=Arabidopsis thaliana OX=3702 GN=CPN10 PE=1 SV=1	10 kDa chaperonin, mitochondrial-like [Chenopodium quinoa]
gene16949	330.243	338.929	331.059	333.41	48.5384	44.4186	48.927	47.2947	-2.83858	down	0	Biological Process: response to acid chemical (GO:0001101);; Cellular Component: cellular_component (GO:0005575);; Cellular Component: cell-cell junction (GO:0005911);; Biological Process: response to stress (GO:0006950);; Biological Process: biological_process (GO:0008150);; Biological Process: response to temperature stimulus (GO:0009266);; Biological Process: response to heat (GO:0009408);; Ce…	Glycosylphosphatidylinositol (GPI)-anchor biosynthesis (ko00563)	Gibberellin regulated protein	Protein RSI-1 OS=Solanum lycopersicum OX=4081 GN=RSI-1 PE=2 SV=1	protein RSI-1-like [Chenopodium quinoa]
gene26389	69.2995	68.6178	72.7735	70.2303	13.5053	13.4329	13.2947	13.411	-2.40963	down	6.97186e-260	Molecular Function: peroxidase activity (GO:0004601);; Cellular Component: extracellular region (GO:0005576);; Biological Process: response to oxidative stress (GO:0006979);; Molecular Function: heme binding (GO:0020037);; Biological Process: hydrogen peroxide catabolic process (GO:0042744);; Molecular Function: metal ion binding (GO:0046872);;	Phenylpropanoid biosynthesis (ko00940)	Peroxidase	Peroxidase 50 OS=Arabidopsis thaliana OX=3702 GN=PER50 PE=1 SV=1	peroxidase 50-like [Chenopodium quinoa]
gene5350	29.2231	25.5531	26.7539	27.1767	0.999655	1.48021	0.938448	1.13944	-4.54936	down	4.73668e-72	Molecular Function: endopeptidase inhibitor activity (GO:0004866);;	--	Trypsin and protease inhibitor	Factor Xa inhibitor BuXI OS=Bauhinia ungulata OX=231278 PE=1 SV=1	kunitz-type trypsin inhibitor alpha chain-like [Chenopodium quinoa]
gene29621	1.83721	1.23305	1.84454	1.63826	3.22392	3.57106	4.5794	3.79146	1.19	up	1.73379e-06	Biological Process: reproduction (GO:0000003);; Biological Process: regulation of cell growth (GO:0001558);; Molecular Function: molecular_function (GO:0003674);; Molecular Function: catalytic activity (GO:0003824);; Molecular Function: protein kinase activity (GO:0004672);; Cellular Component: cellular_component (GO:0005575);; Cellular Component: cell wall (GO:0005618);; Cellular Component: obso…	--	Malectin-like domain	Receptor-like protein kinase FERONIA OS=Arabidopsis thaliana OX=3702 GN=FER PE=1 SV=1	receptor-like protein kinase FERONIA [Chenopodium quinoa]
gene41129	7.31949	7.66416	8.45	7.81122	3.05038	1.97247	1.78248	2.26844	-1.79836	down	1.41275e-22	Molecular Function: RNA binding (GO:0003723);; Biological Process: DNA-templated transcription, termination (GO:0006353);; Biological Process: regulation of transcription, DNA-templated (GO:0006355);;	--	NusB family	--	uncharacterized protein LOC110698673 [Chenopodium quinoa]
gene41109	0.16891	0.146935	0.226107	0.180651	3.10974	2.97757	2.70924	2.93218	3.93755	up	6.67526e-39	Molecular Function: monooxygenase activity (GO:0004497);; Molecular Function: iron ion binding (GO:0005506);; Molecular Function: oxidoreductase activity, acting on paired donors, with incorporation or reduction of molecular oxygen (GO:0016705);; Molecular Function: heme binding (GO:0020037);;	--	Cytochrome P450	Cytochrome P450 71B37 OS=Arabidopsis thaliana OX=3702 GN=CYP71B37 PE=3 SV=2	cytochrome P450 71A1-like [Chenopodium quinoa]
gene33745	0.462137	0.329994	0.268943	0.353691	0.702237	0.914971	0.790402	0.802537	1.16332	up	0.00508873	Biological Process: reproduction (GO:0000003);; Biological Process: response to stress (GO:0006950);; Biological Process: cellular response to DNA damage stimulus (GO:0006974);; Biological Process: gamete generation (GO:0007276);; Biological Process: biological_process (GO:0008150);; Biological Process: response to radiation (GO:0009314);; Biological Process: response to abiotic stimulus (GO:0009…	--	DNA repair protein endonuclease SAE2/CtIP C-terminus	Protein gamma response 1 OS=Arabidopsis thaliana OX=3702 GN=GR1 PE=1 SV=2	protein gamma response 1-like [Chenopodium quinoa]
gene32950	2.83966	3.30796	3.7371	3.2949	13.1828	11.228	10.7309	11.7139	1.80182	up	2.52003e-41	Cellular Component: chromosome, telomeric region (GO:0000781);; Molecular Function: histone acetyltransferase activity (GO:0004402);; Cellular Component: nucleus (GO:0005634);; Biological Process: chromatin silencing at telomere (GO:0006348);;	--	Histone acetyl transferase HAT1 N-terminus	Histone acetyltransferase type B catalytic subunit OS=Arabidopsis thaliana OX=3702 GN=HAG2 PE=2 SV=1	histone acetyltransferase type B catalytic subunit-like [Chenopodium quinoa]
gene26907	7.49532	7.2906	8.6492	7.81171	4.1832	4.70249	2.95284	3.94618	-1.00947	down	2.37476e-07	Cellular Component: integral component of membrane (GO:0016021);;	--	Protein of unknown function (DUF3007)	--	uncharacterized protein LOC110683026 [Chenopodium quinoa]
gene51256	33.0368	29.263	33.4697	31.9232	73.1692	74.6741	72.8133	73.5522	1.18047	up	1.08033e-50	Cellular Component: nucleosome (GO:0000786);; Molecular Function: DNA binding (GO:0003677);; Cellular Component: nucleus (GO:0005634);; Molecular Function: protein heterodimerization activity (GO:0046982);;	--	C-terminus of histone H2A	Histone H2AX OS=Picea abies OX=3329 PE=2 SV=1	histone H2A, sperm-like [Chenopodium quinoa]
gene14777	1.81718	2.09243	1.69464	1.86809	0.243484	0.220079	0.28459	0.249384	-2.8702	down	5.53789e-18	Molecular Function: protein kinase activity (GO:0004672);; Molecular Function: ATP binding (GO:0005524);; Cellular Component: integral component of membrane (GO:0016021);; Molecular Function: polysaccharide binding (GO:0030247);;	RNA transport (ko03013)	Protein kinase domain	LEAF RUST 10 DISEASE-RESISTANCE LOCUS RECEPTOR-LIKE PROTEIN KINASE-like 2.1 OS=Arabidopsis thaliana OX=3702 GN=LRK10L-2.1 PE=3 SV=1	LEAF RUST 10 DISEASE-RESISTANCE LOCUS RECEPTOR-LIKE PROTEIN KINASE-like 2.1 isoform X1 [Chenopodium quinoa]
gene19467	3.60856	2.71297	3.02786	3.11646	0.411242	0	0	0.137081	-4.42817	down	3.07433e-08	--	--	Pollen protein Ole e 1 like	--	non-classical arabinogalactan protein 30-like [Chenopodium quinoa]
gene23110	0.884579	0.813916	1.15148	0.94999	2.00392	2.44228	1.56457	2.00359	1.04788	up	0.000576681	Molecular Function: protein methyltransferase activity (GO:0008276);;	--	Ribosomal protein L11 methyltransferase (PrmA)	--	uncharacterized protein LOC110737683 [Chenopodium quinoa]
gene5268	8.91302	6.87911	8.16177	7.98463	1.77752	1.54448	1.73234	1.68478	-2.25154	down	4.41641e-21	Cellular Component: cellular_component (GO:0005575);; Cellular Component: intracellular (GO:0005622);; Cellular Component: obsolete cell (GO:0005623);; Cellular Component: cytoplasm (GO:0005737);; Cellular Component: vacuole (GO:0005773);; Cellular Component: organelle (GO:0043226);; Cellular Component: membrane-bounded organelle (GO:0043227);; Cellular Component: intracellular organelle (GO:0043…	--	--	Uncharacterized protein At4g14100 OS=Arabidopsis thaliana OX=3702 GN=At4g14100 PE=2 SV=1	uncharacterized protein At4g14100-like isoform X1 [Chenopodium quinoa]
gene43059	36.5837	36.3786	38.7943	37.2522	17.931	16.1461	18.6254	17.5675	-1.10411	down	2.60806e-42	Biological Process: lipid metabolic process (GO:0006629);; Molecular Function: phosphoric diester hydrolase activity (GO:0008081);;	Glycerophospholipid metabolism (ko00564)	Glycerophosphoryl diester phosphodiesterase family	Glycerophosphodiester phosphodiesterase GDPD6 OS=Arabidopsis thaliana OX=3702 GN=GDPD6 PE=2 SV=1	glycerophosphodiester phosphodiesterase GDPD6-like [Chenopodium quinoa]
gene27330	1.07944	1.16528	1.21865	1.15445	3.53952	3.28783	3.13987	3.3224	1.49892	up	1.40195e-13	Biological Process: photosynthesis (GO:0015979);; Biological Process: chlorophyll biosynthetic process (GO:0015995);; Molecular Function: oxidoreductase activity, acting on the CH-CH group of donors, NAD or NADP as acceptor (GO:0016628);; Molecular Function: geranylgeranyl reductase activity (GO:0045550);;	Porphyrin and chlorophyll metabolism (ko00860);; Terpenoid backbone biosynthesis (ko00900)	FAD binding domain	Geranylgeranyl diphosphate reductase, chloroplastic OS=Arabidopsis thaliana OX=3702 GN=CHLP PE=1 SV=1	geranylgeranyl diphosphate reductase, chloroplastic-like [Chenopodium quinoa]
gene42494	5.83727	5.5288	5.76156	5.70921	2.09727	2.091	2.27097	2.15308	-1.41754	down	1.67006e-12	--	Homologous recombination (ko03440)	Thaumatin family	Thaumatin-like protein OS=Oryza sativa subsp. japonica OX=39947 GN=Os11g0706600 PE=2 SV=1	thaumatin-like protein [Chenopodium quinoa]
gene55801	4.71643	3.17504	4.07557	3.98902	0.278541	0.086065	0.110749	0.158452	-4.45632	down	7.51472e-20	--	--	--	--	23 kDa jasmonate-induced protein-like [Chenopodium quinoa]
gene19746	0.412198	0.688052	0.691492	0.597247	1.36646	1.94144	2.25739	1.8551	1.58932	up	7.73228e-05	Molecular Function: protein kinase activity (GO:0004672);; Molecular Function: ATP binding (GO:0005524);;	--	Protein kinase domain	Serine/threonine-protein kinase WNK8 OS=Arabidopsis thaliana OX=3702 GN=WNK8 PE=1 SV=1	probable serine/threonine-protein kinase WNK11 [Chenopodium quinoa]
gene22744	28.3683	28.9971	29.581	28.9821	11.8084	10.8817	10.937	11.209	-1.39589	down	5.38737e-75	Molecular Function: molecular_function (GO:0003674);; Molecular Function: catalytic activity (GO:0003824);; Molecular Function: hydrolase activity (GO:0016787);; Molecular Function: hydrolase activity, acting on carbon-nitrogen (but not peptide) bonds (GO:0016810);; Molecular Function: hydrolase activity, acting on carbon-nitrogen (but not peptide) bonds, in linear amides (GO:0016811);;	Arginine and proline metabolism (ko00330);; Phenylalanine metabolism (ko00360);; Tryptophan metabolism (ko00380)	Amidase	Probable amidase At4g34880 OS=Arabidopsis thaliana OX=3702 GN=At4g34880 PE=2 SV=1	putative amidase C869.01 isoform X1 [Chenopodium quinoa]
gene19204	12.7529	14.1348	12.8558	13.2478	6.18633	5.17834	6.3962	5.92029	-1.1804	down	1.70855e-29	Molecular Function: magnesium ion binding (GO:0000287);; Molecular Function: terpene synthase activity (GO:0010333);;	Sesquiterpenoid and triterpenoid biosynthesis (ko00909)	Terpene synthase family, metal binding domain	(-)-drimenol synthase OS=Persicaria hydropiper OX=46901 PE=1 SV=1	valencene synthase-like [Chenopodium quinoa]
gene18660	0.417281	0.523155	0.478925	0.47312	0.136871	0.04317	0.046974	0.0756717	-2.38341	down	0.000210436	Molecular Function: DNA binding (GO:0003677);; Molecular Function: protein dimerization activity (GO:0046983);;	--	Domain of unknown function (DUF4413)	Zinc finger BED domain-containing protein RICESLEEPER 2 OS=Oryza sativa subsp. japonica OX=39947 GN=Os03g0733400 PE=2 SV=1	zinc finger BED domain-containing protein RICESLEEPER 2-like [Chenopodium quinoa]
gene36135	6.83014	6.74402	7.44407	7.00608	3.08992	3.10494	3.01531	3.07006	-1.21204	down	6.01424e-23	--	--	--	--	uncharacterized protein LOC110693208 isoform X1 [Chenopodium quinoa]
gene43457	35.4241	39.0596	39.7283	38.0707	93.0904	97.4809	85.4078	91.993	1.24912	up	5.10829e-101	Biological Process: galactose metabolic process (GO:0006012);; Molecular Function: inositol 3-alpha-galactosyltransferase activity (GO:0047216);;	Galactose metabolism (ko00052)	Glycosyl transferase family 8	Galactinol synthase 2 OS=Solanum lycopersicum OX=4081 GN=GOLS2 PE=2 SV=1	galactinol synthase 2-like [Chenopodium quinoa]
gene4654	2.89231	2.67553	2.82077	2.7962	1.3012	1.96218	1.09513	1.45284	-1.08946	down	2.61051e-17	Cellular Component: nucleus (GO:0005634);; Molecular Function: metal ion binding (GO:0046872);;	Lysine degradation (ko00310)	SET domain	Histone-lysine N-methyltransferase ATX2 OS=Arabidopsis thaliana OX=3702 GN=ATX2 PE=1 SV=1	uncharacterized protein LOC110705627 isoform X1 [Chenopodium quinoa]
gene23639	1.53169	2.29972	2.53174	2.12105	8.30785	6.95779	8.30259	7.85607	1.86455	up	3.6154e-18	--	--	--	--	uncharacterized protein LOC110738131 [Chenopodium quinoa]
gene34688	1.7392	1.89142	1.46798	1.69953	3.56163	3.80133	3.42229	3.59508	1.05664	up	8.1295e-08	Molecular Function: single-stranded DNA binding (GO:0003697);; Molecular Function: ATP binding (GO:0005524);; Biological Process: DNA repair (GO:0006281);; Biological Process: DNA recombination (GO:0006310);; Molecular Function: DNA-dependent ATPase activity (GO:0008094);;	Homologous recombination (ko03440)	recA bacterial DNA recombination protein	DNA repair protein recA homolog 2, mitochondrial OS=Arabidopsis thaliana OX=3702 GN=At3g10140 PE=2 SV=1	DNA repair protein recA homolog 2, mitochondrial-like [Chenopodium quinoa]
gene16980	1.45494	2.02555	1.86318	1.78122	0.465291	0.417072	0.467379	0.449914	-1.98101	down	3.85941e-11	Biological Process: vegetative to reproductive phase transition of meristem (GO:0010228);; Cellular Component: integral component of membrane (GO:0016021);;	--	--	Uncharacterized membrane protein At3g27390 OS=Arabidopsis thaliana OX=3702 GN=At3g27390 PE=1 SV=2	uncharacterized membrane protein At3g27390 [Chenopodium quinoa]
gene34948	41.4296	45.2971	45.1703	43.9657	0	0	0.145155	0.048385	-9.27381	down	1.72858e-27	--	--	Glycine rich protein family	Glycine-rich protein OS=Nicotiana tabacum OX=4097 GN=GRP PE=2 SV=1	glycine-rich protein 3 short isoform-like [Chenopodium quinoa]
gene8781	0.18173	0.18117	0.213959	0.192286	0.391523	0.49664	0.329045	0.405736	1.04157	up	0.00988075	Molecular Function: phospholipase D activity (GO:0004630);; Molecular Function: calcium ion binding (GO:0005509);; Cellular Component: membrane (GO:0016020);; Biological Process: lipid catabolic process (GO:0016042);; Biological Process: phosphatidylcholine metabolic process (GO:0046470);; Molecular Function: N-acylphosphatidylethanolamine-specific phospholipase D activity (GO:0070290);;	Glycerophospholipid metabolism (ko00564);; Ether lipid metabolism (ko00565);; Endocytosis (ko04144)	Phospholipase D C terminal	Phospholipase D delta OS=Arabidopsis thaliana OX=3702 GN=PLDDELTA PE=1 SV=2	phospholipase D delta-like [Chenopodium quinoa]
gene13265	11.1874	9.88578	10.8396	10.6376	4.3063	3.87877	3.92494	4.03667	-1.42097	down	1.30254e-39	Molecular Function: monooxygenase activity (GO:0004497);; Molecular Function: iron ion binding (GO:0005506);; Cellular Component: integral component of membrane (GO:0016021);; Molecular Function: oxidoreductase activity, acting on paired donors, with incorporation or reduction of molecular oxygen (GO:0016705);; Molecular Function: heme binding (GO:0020037);;	Steroid biosynthesis (ko00100)	Cytochrome P450	Sterol 14-demethylase OS=Arabidopsis thaliana OX=3702 GN=CYP51G1 PE=1 SV=1	sterol 14-demethylase-like [Chenopodium quinoa]
gene22400	0.097155	0.109998	0.180142	0.129098	0.8447	0.755301	0.641364	0.747122	2.43139	up	5.10866e-06	Molecular Function: SNAP receptor activity (GO:0005484);; Biological Process: intracellular protein transport (GO:0006886);; Cellular Component: integral component of membrane (GO:0016021);; Biological Process: vesicle-mediated transport (GO:0016192);;	SNARE interactions in vesicular transport (ko04130)	SNARE domain	Syntaxin-41 OS=Arabidopsis thaliana OX=3702 GN=SYP41 PE=1 SV=1	syntaxin-41-like [Chenopodium quinoa]
gene36084	116.916	129.847	128.149	124.971	57.8435	63.1553	57.8949	59.6312	-1.08984	down	5.13604e-76	--	--	Protein of unknown function, DUF538	--	uncharacterized protein At5g01610-like [Chenopodium quinoa]
gene37499	2.83038	2.57502	2.40729	2.60423	10.4545	10.9348	10.5099	10.6331	2.00307	up	5.38413e-60	--	Homologous recombination (ko03440)	Thaumatin family	Thaumatin-like protein 1 OS=Arabidopsis thaliana OX=3702 GN=TLP1 PE=2 SV=1	thaumatin-like protein 1b [Chenopodium quinoa]
gene9580	17.6254	15.5158	17.4348	16.8587	49.1938	46.6189	49.8302	48.5477	1.50347	up	8.11176e-102	Molecular Function: DNA binding (GO:0003677);; Cellular Component: nucleus (GO:0005634);;	--	Plectin/S10 domain	40S ribosomal protein S10-1 OS=Arabidopsis thaliana OX=3702 GN=RPS10A PE=1 SV=1	uncharacterized protein LOC110722492 [Chenopodium quinoa]
gene36301	0.823008	1.60211	1.11997	1.1817	7.01466	7.05347	6.12956	6.73257	2.48295	up	2.32136e-33	Molecular Function: ubiquitin-protein transferase activity (GO:0004842);;	--	U-box domain	U-box domain-containing protein 21 OS=Arabidopsis thaliana OX=3702 GN=PUB21 PE=2 SV=1	U-box domain-containing protein 20-like [Chenopodium quinoa]
gene51017	4.30912	3.50066	4.29788	4.03589	1.12506	0.765835	0.907872	0.932921	-2.09555	down	1.10325e-11	Molecular Function: molecular_function (GO:0003674);; Molecular Function: catalytic activity (GO:0003824);; Molecular Function: histone acetyltransferase activity (GO:0004402);; Cellular Component: cellular_component (GO:0005575);; Cellular Component: intracellular (GO:0005622);; Cellular Component: obsolete cell (GO:0005623);; Cellular Component: cytoplasm (GO:0005737);; Cellular Component: pero…	--	GCN5-related N-acetyl-transferase	Acetyltransferase At1g77540 OS=Arabidopsis thaliana OX=3702 GN=At1g77540 PE=1 SV=2	acetyltransferase At1g77540-like [Chenopodium quinoa]
gene1794	72.2834	75.2425	74.7795	74.1018	0	0	0	0	-12.5134	down	2.27715e-25	Biological Process: lipid transport (GO:0006869);; Molecular Function: lipid binding (GO:0008289);;	--	Protease inhibitor/seed storage/LTP family	Non-specific lipid-transfer protein OS=Beta vulgaris OX=161934 GN=IWF1' PE=3 SV=1	non-specific lipid-transfer protein-like [Chenopodium quinoa]
gene27915	7.51546	8.36217	8.38975	8.08912	0.400764	0.295452	0.333375	0.343197	-4.48658	down	7.56604e-113	Molecular Function: protein kinase activity (GO:0004672);; Molecular Function: ATP binding (GO:0005524);;	--	Protein kinase domain	Phototropin-1 OS=Arabidopsis thaliana OX=3702 GN=PHOT1 PE=1 SV=1	phototropin-1-like isoform X1 [Chenopodium quinoa]
gene35871	1.67553	2.18987	1.68089	1.84876	0.258112	0.451408	0.658209	0.45591	-1.95067	down	7.89487e-06	Biological Process: metal ion transport (GO:0030001);; Molecular Function: metal ion binding (GO:0046872);;	--	Heavy-metal-associated domain	Heavy metal-associated isoprenylated plant protein 30 OS=Arabidopsis thaliana OX=3702 GN=HIPP30 PE=1 SV=1	protein SODIUM POTASSIUM ROOT DEFECTIVE 1-like [Chenopodium quinoa]
gene25706	13.068	12.362	12.9282	12.7861	43.5066	39.6467	39.1696	40.7743	1.64912	up	2.20138e-116	Molecular Function: transferase activity, transferring acyl groups other than amino-acyl groups (GO:0016747);;	Cutin, suberine and wax biosynthesis (ko00073)	Transferase family	Omega-hydroxypalmitate O-feruloyl transferase OS=Arabidopsis thaliana OX=3702 GN=HHT1 PE=1 SV=1	omega-hydroxypalmitate O-feruloyl transferase-like [Chenopodium quinoa]
gene53858	13.5092	14.9743	13.743	14.0755	31.802	35.3056	34.1132	33.7402	1.23871	up	7.85463e-44	Cellular Component: integral component of membrane (GO:0016021);;	--	Cotton fibre expressed protein	--	uncharacterized protein LOC110712922 [Chenopodium quinoa]
gene40184	1.55406	1.57085	1.51071	1.5452	3.89893	5.11191	3.46833	4.15972	1.39807	up	1.11383e-19	Molecular Function: protein binding (GO:0005515);;	--	Armadillo/beta-catenin-like repeat	ARM REPEAT PROTEIN INTERACTING WITH ABF2 OS=Arabidopsis thaliana OX=3702 GN=ARIA PE=1 SV=2	ARM REPEAT PROTEIN INTERACTING WITH ABF2-like [Chenopodium quinoa]
gene34637	0.82562	1.23556	1.03583	1.03234	0.483378	0.393511	0.125284	0.334058	-1.6447	down	0.000272307	Molecular Function: UDP-glycosyltransferase activity (GO:0008194);;	Zeatin biosynthesis (ko00908)	UDP-glucoronosyl and UDP-glucosyl transferase	Zeatin O-glucosyltransferase OS=Phaseolus lunatus OX=3884 GN=ZOG1 PE=2 SV=1	zeatin O-glucosyltransferase-like [Chenopodium quinoa]
NewGene_13559	2.79331	2.94747	3.12836	2.95638	1.17258	1.11965	1.47391	1.25538	-1.24004	down	2.70351e-08	Molecular Function: nucleic acid binding (GO:0003676);; Molecular Function: RNA-DNA hybrid ribonuclease activity (GO:0004523);; Molecular Function: ATP binding (GO:0005524);; Cellular Component: integral component of membrane (GO:0016021);; Molecular Function: ATPase activity (GO:0016887);;	--	--	--	hypothetical protein SOVF_054180, partial [Spinacia oleracea]
gene21631	12.5641	12.2862	13.5593	12.8032	31.5816	29.8589	28.667	30.0358	1.20683	up	2.3109e-85	Molecular Function: chromatin binding (GO:0003682);; Molecular Function: DNA (cytosine-5-)-methyltransferase activity (GO:0003886);; Cellular Component: nucleus (GO:0005634);;	Cysteine and methionine metabolism (ko00270)	C-5 cytosine-specific DNA methylase	DNA (cytosine-5)-methyltransferase CMT3 OS=Arabidopsis thaliana OX=3702 GN=CMT3 PE=1 SV=2	DNA (cytosine-5)-methyltransferase CMT3-like [Chenopodium quinoa]
gene26910	6.46691	7.09981	6.68875	6.75182	14.1222	14.1405	13.2899	13.8509	1.01135	up	7.10578e-18	Molecular Function: DNA binding (GO:0003677);;	--	LYAR-type C2HC zinc finger	UBP1-associated proteins 1C OS=Arabidopsis thaliana OX=3702 GN=UBA1C PE=3 SV=2	UBP1-associated proteins 1C-like isoform X1 [Chenopodium quinoa]
gene21213	31.9491	32.6873	34.175	32.9371	13.471	13.5602	13.3175	13.4496	-1.31473	down	1.94791e-116	Molecular Function: protein serine/threonine kinase activity (GO:0004674);; Molecular Function: ATP binding (GO:0005524);; Cellular Component: integral component of membrane (GO:0016021);;	--	Protein tyrosine and serine/threonine kinase	Receptor protein kinase TMK1 OS=Arabidopsis thaliana OX=3702 GN=TMK1 PE=1 SV=1	receptor protein kinase TMK1-like [Chenopodium quinoa]
gene20249	1.09361	0.701224	1.42641	1.07375	3.1262	2.61724	2.79024	2.84456	1.38814	up	7.06245e-05	--	--	--	--	uncharacterized protein LOC110734122 [Chenopodium quinoa]
gene56590	106.61	106.707	106.694	106.67	291.173	288.331	276.299	285.268	1.39571	up	2.72694e-207	Molecular Function: structural constituent of ribosome (GO:0003735);; Cellular Component: ribosome (GO:0005840);; Biological Process: translation (GO:0006412);;	Ribosome (ko03010)	Ribosomal protein L32	60S ribosomal protein L32-1 OS=Arabidopsis thaliana OX=3702 GN=RPL32A PE=2 SV=2	60S ribosomal protein L32-1 [Chenopodium quinoa]
gene31984	2.89456	2.36429	1.9895	2.41612	0	0	0.192045	0.064015	-5.26687	down	2.07971e-10	Molecular Function: protein binding (GO:0005515);; Cellular Component: cellular_component (GO:0005575);; Cellular Component: intracellular (GO:0005622);; Cellular Component: obsolete cell (GO:0005623);; Cellular Component: nucleus (GO:0005634);; Biological Process: regulation of transcription, DNA-templated (GO:0006355);; Biological Process: protein targeting (GO:0006605);; Biological Process: tr…	--	CCT motif	Protein CHLOROPLAST IMPORT APPARATUS 2 OS=Arabidopsis thaliana OX=3702 GN=CIA2 PE=1 SV=1	zinc finger protein CONSTANS-LIKE 7-like [Chenopodium quinoa]
gene9981	1.3116	1.98127	1.77786	1.69024	0.733448	0.64734	0.818094	0.732961	-1.06814	down	0.000260337	--	--	--	--	sterol 3-beta-glucosyltransferase UGT80B1-like isoform X1 [Chenopodium quinoa]
gene47921	1.11448	1.13602	1.07582	1.10878	3.86327	3.19357	2.84841	3.30175	1.54751	up	1.33435e-09	Molecular Function: protein binding (GO:0005515);;	--	F-box domain	F-box/kelch-repeat protein At3g06240 OS=Arabidopsis thaliana OX=3702 GN=At3g06240 PE=2 SV=1	F-box/kelch-repeat protein At3g06240-like [Chenopodium quinoa]
gene30665	0.501627	0.835613	0.415213	0.584151	0.104771	0.177407	0.10107	0.127749	-2.07496	down	0.000144851	Molecular Function: nucleic acid binding (GO:0003676);; Molecular Function: aspartic-type endopeptidase activity (GO:0004190);; Molecular Function: zinc ion binding (GO:0008270);;	--	Leucine rich repeat	Leucine-rich repeat receptor-like kinase protein HAR1 OS=Lotus japonicus OX=34305 GN=HAR1 PE=1 SV=1	receptor protein kinase CLAVATA1-like [Chenopodium quinoa]
gene55216	1.48603	1.3422	1.17049	1.33291	0.61081	1.09049	0.229759	0.643688	-1.0695	down	0.00984856	Molecular Function: protein dimerization activity (GO:0046983);;	MAPK signaling pathway - plant (ko04016);; Plant hormone signal transduction (ko04075)	bHLH-MYC and R2R3-MYB transcription factors N-terminal	Transcription factor bHLH14 OS=Arabidopsis thaliana OX=3702 GN=BHLH14 PE=1 SV=1	transcription factor bHLH14-like [Chenopodium quinoa]
gene54277	11.0386	10.2753	10.8118	10.7086	23.8119	26.1349	23.625	24.5239	1.17051	up	9.3763e-50	Molecular Function: protein kinase activity (GO:0004672);; Molecular Function: ATP binding (GO:0005524);;	Valine, leucine and isoleucine degradation (ko00280)	Protein tyrosine and serine/threonine kinase	Serine/threonine-protein kinase STY13 OS=Arabidopsis thaliana OX=3702 GN=STY13 PE=1 SV=2	serine/threonine-protein kinase STY8-like [Chenopodium quinoa]
gene54005	12.7064	13.3643	12.9702	13.0136	29.2451	30.9869	25.83	28.6873	1.11514	up	3.18003e-44	Molecular Function: DNA binding (GO:0003677);; Cellular Component: nucleus (GO:0005634);; Molecular Function: zinc ion binding (GO:0008270);;	--	Myb-like DNA-binding domain	Transcription factor KUA1 OS=Arabidopsis thaliana OX=3702 GN=KUA1 PE=1 SV=1	transcription factor KUA1-like [Chenopodium quinoa]
gene26479	3.36872	3.10475	3.59613	3.35653	1.24161	1.25787	1.26071	1.2534	-1.42608	down	1.97761e-12	Molecular Function: molecular_function (GO:0003674);; Molecular Function: nucleic acid binding (GO:0003676);; Molecular Function: DNA binding (GO:0003677);; Molecular Function: binding (GO:0005488);; Molecular Function: protein binding (GO:0005515);; Cellular Component: cellular_component (GO:0005575);; Cellular Component: intracellular (GO:0005622);; Cellular Component: obsolete cell (GO:0005623…	Betalain biosynthesis (ko00965)	ZF-HD protein dimerisation region	Zinc-finger homeodomain protein 6 OS=Arabidopsis thaliana OX=3702 GN=ZHD6 PE=1 SV=1	zinc-finger homeodomain protein 2-like [Chenopodium quinoa]
gene39914	4.10914	5.2099	4.72201	4.68035	16.6139	15.8076	13.8985	15.44	1.6991	up	8.70496e-42	Molecular Function: 4-hydroxy-tetrahydrodipicolinate reductase (GO:0008839);; Biological Process: lysine biosynthetic process via diaminopimelate (GO:0009089);; Molecular Function: NADPH binding (GO:0070402);;	Monobactam biosynthesis (ko00261);; Lysine biosynthesis (ko00300);; Biosynthesis of amino acids (ko01230)	Dihydrodipicolinate reductase, C-terminus	4-hydroxy-tetrahydrodipicolinate reductase 2, chloroplastic OS=Arabidopsis thaliana OX=3702 GN=DAPB2 PE=1 SV=1	4-hydroxy-tetrahydrodipicolinate reductase 2, chloroplastic-like [Chenopodium quinoa]
gene13122	9.77432	10.759	10.5014	10.3449	3.21971	2.82383	2.78868	2.94407	-1.82988	down	8.88003e-46	Molecular Function: DNA-binding transcription factor activity (GO:0003700);;	Circadian rhythm - plant (ko04712)	TCP family transcription factor	Transcription factor TCP14 OS=Arabidopsis thaliana OX=3702 GN=TCP14 PE=1 SV=1	transcription factor TCP14-like [Chenopodium quinoa]
NewGene_7600	0.790374	0.732735	0.807245	0.776785	0.433382	0.280661	0.343149	0.352397	-1.06172	down	0.00234855	Cellular Component: nucleus (GO:0005634);; Biological Process: regulation of transcription, DNA-templated (GO:0006355);; Molecular Function: zinc ion binding (GO:0008270);;	--	MULE transposase domain	--	protein FAR1-RELATED SEQUENCE 6-like [Chenopodium quinoa]
gene44010	11.7416	11.1769	12.0366	11.6517	5.11846	4.8341	5.70458	5.21905	-1.17843	down	1.10238e-15	Molecular Function: structural constituent of ribosome (GO:0003735);; Cellular Component: ribosome (GO:0005840);; Biological Process: translation (GO:0006412);;	Ribosome (ko03010)	Ribosomal protein L23	50S ribosomal protein L23, chloroplastic OS=Spinacia oleracea OX=3562 GN=RPL23 PE=1 SV=1	50S ribosomal protein L23, chloroplastic-like [Chenopodium quinoa]
gene41756	0.4406	0.552162	0.508896	0.500553	3.46818	2.46398	4.67529	3.53582	2.76622	up	2.48914e-13	--	--	--	--	uncharacterized protein LOC110699470 [Chenopodium quinoa]
gene57057	14.1946	15.8104	14.5712	14.8587	6.77243	7.30642	7.048	7.04228	-1.0819	down	2.48369e-22	Biological Process: methionine biosynthetic process (GO:0009086);; Molecular Function: S-methyl-5-thioribose kinase activity (GO:0046522);;	Cysteine and methionine metabolism (ko00270)	Phosphotransferase enzyme family	Methylthioribose kinase OS=Arabidopsis thaliana OX=3702 GN=MTK PE=1 SV=1	methylthioribose kinase-like isoform X1 [Chenopodium quinoa]
gene56285	5.7925	5.03399	5.36918	5.39856	12.918	13.2679	12.3398	12.8419	1.22548	up	4.95612e-36	Molecular Function: 6-phosphofructokinase activity (GO:0003872);; Molecular Function: ATP binding (GO:0005524);; Cellular Component: cytoplasm (GO:0005737);; Biological Process: fructose 6-phosphate metabolic process (GO:0006002);; Molecular Function: metal ion binding (GO:0046872);;	Glycolysis / Gluconeogenesis (ko00010);; Pentose phosphate pathway (ko00030);; Fructose and mannose metabolism (ko00051);; Galactose metabolism (ko00052);; Carbon metabolism (ko01200);; Biosynthesis of amino acids (ko01230);; RNA degradation (ko03018)	Phosphofructokinase	ATP-dependent 6-phosphofructokinase 3 OS=Arabidopsis thaliana OX=3702 GN=PFK3 PE=1 SV=1	ATP-dependent 6-phosphofructokinase 3-like [Chenopodium quinoa]
NewGene_1082	0.645806	0.198284	0.531637	0.458576	1.68264	1.96625	1.59997	1.74962	2.02068	up	1.05517e-07	Molecular Function: phosphoethanolamine N-methyltransferase activity (GO:0000234);; Biological Process: phosphatidylcholine biosynthetic process (GO:0006656);;	Glycerophospholipid metabolism (ko00564)	--	Phosphoethanolamine N-methyltransferase 3 OS=Arabidopsis thaliana OX=3702 GN=NMT3 PE=2 SV=2	phosphoethanolamine N-methyltransferase-like [Chenopodium quinoa]
gene26483	63.2195	65.2092	66.7696	65.0661	33.3961	33.2543	28.2515	31.634	-1.06458	down	1.60499e-80	Molecular Function: molecular_function (GO:0003674);; Molecular Function: DNA-binding transcription factor activity (GO:0003700);; Molecular Function: binding (GO:0005488);; Molecular Function: protein binding (GO:0005515);; Molecular Function: phospholipid binding (GO:0005543);; Cellular Component: cellular_component (GO:0005575);; Cellular Component: intracellular (GO:0005622);; Cellular Compon…	--	Tub family	Tubby-like F-box protein 5 OS=Oryza sativa subsp. japonica OX=39947 GN=TULP5 PE=2 SV=1	tubby-like F-box protein 5 [Chenopodium quinoa]
gene18627	8.97261	9.38615	9.36367	9.24081	21.6702	21.4646	20.234	21.1229	1.16772	up	1.07676e-20	--	--	--	--	uncharacterized protein LOC110732530 [Chenopodium quinoa]
gene51401	163.12	167.209	170.462	166.93	383.807	401.956	407.637	397.8	1.2309	up	1.04255e-177	Biological Process: maturation of LSU-rRNA from tricistronic rRNA transcript (SSU-rRNA, 5.8S rRNA, LSU-rRNA) (GO:0000463);; Molecular Function: structural constituent of ribosome (GO:0003735);; Cellular Component: cytosolic large ribosomal subunit (GO:0022625);;	Ribosome (ko03010)	Ribosomal L30 N-terminal domain	60S ribosomal protein L7-3 OS=Arabidopsis thaliana OX=3702 GN=RPL7C PE=2 SV=1	60S ribosomal protein L7-3-like [Chenopodium quinoa]
gene11247	26.2287	28.1441	31.626	28.6663	1.37533	0.808653	0.470114	0.884698	-5.02141	down	7.09431e-49	--	--	--	Cold-regulated protein 27 OS=Arabidopsis thaliana OX=3702 GN=COR27 PE=1 SV=1	uncharacterized protein LOC110724410 isoform X1 [Chenopodium quinoa]
gene11438	2.80718	2.45518	2.97962	2.74733	6.6054	6.73453	5.8888	6.40958	1.19743	up	8.46903e-33	Molecular Function: microtubule motor activity (GO:0003777);; Molecular Function: ATP binding (GO:0005524);; Biological Process: microtubule-based movement (GO:0007018);; Molecular Function: microtubule binding (GO:0008017);;	--	Kinesin motor domain	Kinesin-like protein KIN-4C OS=Arabidopsis thaliana OX=3702 GN=KIN4C PE=2 SV=2	kinesin-like protein KIN-4C [Chenopodium quinoa]
gene46614	5.88049	5.61169	6.40335	5.96518	2.85639	2.12425	2.70988	2.56351	-1.23704	down	1.04852e-11	Cellular Component: integral component of membrane (GO:0016021);;	--	Nucleotide-diphospho-sugar transferase	Uncharacterized protein At4g15970 OS=Arabidopsis thaliana OX=3702 GN=At4g15970 PE=2 SV=1	uncharacterized protein At4g15970-like [Chenopodium quinoa]
gene26226	0.476402	0.354321	0.327725	0.386149	1.08144	1.26562	1.08489	1.14398	1.49153	up	1.10274e-07	Biological Process: reproduction (GO:0000003);; Biological Process: regionalization (GO:0003002);; Biological Process: developmental process involved in reproduction (GO:0003006);; Biological Process: regulation of transcription, DNA-templated (GO:0006355);; Biological Process: multicellular organism development (GO:0007275);; Biological Process: pattern specification process (GO:0007389);; Biolo…	--	Lateral organ boundaries (LOB) domain	LOB domain-containing protein 36 OS=Arabidopsis thaliana OX=3702 GN=LBD36 PE=2 SV=1	LOB domain-containing protein 36-like [Chenopodium quinoa]
gene51792	6.32731	5.90167	6.67386	6.30095	11.8475	13.1003	13.4969	12.8149	1.00117	up	8.05425e-13	Molecular Function: methyltransferase activity (GO:0008168);;	--	Methyltransferase domain	--	putative methyltransferase DDB_G0268948 [Chenopodium quinoa]
gene34041	16.3715	17.7706	19.5083	17.8835	40.4589	37.893	32.8539	37.0686	1.02732	up	4.50917e-42	Molecular Function: 6-phosphofructokinase activity (GO:0003872);; Molecular Function: ATP binding (GO:0005524);; Cellular Component: cytoplasm (GO:0005737);; Biological Process: fructose 6-phosphate metabolic process (GO:0006002);; Molecular Function: metal ion binding (GO:0046872);;	Glycolysis / Gluconeogenesis (ko00010);; Pentose phosphate pathway (ko00030);; Fructose and mannose metabolism (ko00051);; Galactose metabolism (ko00052);; Carbon metabolism (ko01200);; Biosynthesis of amino acids (ko01230);; RNA degradation (ko03018)	Phosphofructokinase	ATP-dependent 6-phosphofructokinase 6 OS=Arabidopsis thaliana OX=3702 GN=PFK6 PE=1 SV=1	ATP-dependent 6-phosphofructokinase 6-like [Chenopodium quinoa]
gene37799	6.17449	7.55206	7.005	6.91052	3.31348	2.89136	3.41627	3.20704	-1.12149	down	1.42072e-09	Molecular Function: N-acetyltransferase activity (GO:0008080);;	--	Acetyltransferase (GNAT) family	--	uncharacterized protein LOC110695064 [Chenopodium quinoa]
gene4787	7.66479	8.51717	8.62748	8.26981	22.1058	21.5092	20.1767	21.2639	1.33946	up	7.64304e-33	Cellular Component: integral component of membrane (GO:0016021);;	--	Tetraspanin family	Tetraspanin-9 OS=Arabidopsis thaliana OX=3702 GN=TET9 PE=2 SV=1	tetraspanin-8-like [Chenopodium quinoa]
NewGene_5267	7.60425	6.86231	7.03305	7.16654	15.0828	15.7964	12.9493	14.6095	1.01146	up	3.9381e-20	Molecular Function: 5-methyltetrahydropteroyltriglutamate-homocysteine S-methyltransferase activity (GO:0003871);; Molecular Function: zinc ion binding (GO:0008270);; Biological Process: methionine biosynthetic process (GO:0009086);;	Cysteine and methionine metabolism (ko00270);; Selenocompound metabolism (ko00450);; Biosynthesis of amino acids (ko01230)	Cobalamin-independent synthase, Catalytic domain	5-methyltetrahydropteroyltriglutamate--homocysteine methyltransferase OS=Mesembryanthemum crystallinum OX=3544 GN=METE PE=2 SV=1	uncharacterized protein LOC110693668 [Chenopodium quinoa]
gene13773	38.1083	41.1622	41.6962	40.3222	191.866	179.015	171.737	180.873	2.14219	up	0	Molecular Function: transferase activity (GO:0016740);;	Glutathione metabolism (ko00480)	Glutathione S-transferase, N-terminal domain	Probable glutathione S-transferase parA OS=Nicotiana tabacum OX=4097 GN=PARA PE=2 SV=1	probable glutathione S-transferase parA [Chenopodium quinoa]
gene49145	3.60965	3.48199	4.49234	3.86132	12.6912	9.91279	10.6162	11.0734	1.49596	up	1.36e-22	--	Endocytosis (ko04144)	Senescence-associated protein	Senescence/dehydration-associated protein At4g35985, chloroplastic OS=Arabidopsis thaliana OX=3702 GN=P85 PE=2 SV=1	senescence/dehydration-associated protein At4g35985, chloroplastic-like [Chenopodium quinoa]
gene53876	1.65678	2.15221	1.98212	1.93037	0.158764	0.178201	0.193677	0.176881	-3.35416	down	7.27291e-14	Molecular Function: monooxygenase activity (GO:0004497);; Molecular Function: iron ion binding (GO:0005506);; Molecular Function: oxidoreductase activity, acting on paired donors, with incorporation or reduction of molecular oxygen (GO:0016705);; Molecular Function: heme binding (GO:0020037);;	--	Cytochrome P450	Cytochrome P450 71D10 OS=Glycine max OX=3847 GN=CYP71D10 PE=2 SV=1	cytochrome P450 71D10-like [Chenopodium quinoa]
gene3586	25.0688	26.6663	26.5417	26.0923	1.14254	0.479602	0.550425	0.724188	-5.16389	down	3.16206e-102	Cellular Component: membrane (GO:0016020);; Molecular Function: electron transporter, transferring electrons within cytochrome b6/f complex of photosystem II activity (GO:0045158);; Molecular Function: 2 iron, 2 sulfur cluster binding (GO:0051537);;	Photosynthesis (ko00195)	Rieske [2Fe-2S] domain	Cytochrome b6-f complex iron-sulfur subunit, chloroplastic OS=Spinacia oleracea OX=3562 GN=petC PE=1 SV=2	cytochrome b6-f complex iron-sulfur subunit, chloroplastic [Chenopodium quinoa]
gene21147	1.43194	1.71296	1.51678	1.55389	5.30546	3.69855	4.42892	4.47764	1.49749	up	1.71371e-11	Biological Process: regulation of chromatin assembly or disassembly (GO:0001672);; Cellular Component: cellular_component (GO:0005575);; Cellular Component: intracellular (GO:0005622);; Cellular Component: obsolete cell (GO:0005623);; Cellular Component: nucleus (GO:0005634);; Cellular Component: nucleoplasm (GO:0005654);; Cellular Component: chromosome (GO:0005694);; Biological Process: biologic…	--	SANTA (SANT Associated)	--	mis18-binding protein 1-like isoform X1 [Chenopodium quinoa]
gene8524	0.596665	0.296089	0.326536	0.40643	3.66372	4.00078	3.96218	3.87556	3.19946	up	3.87262e-23	Molecular Function: enzyme inhibitor activity (GO:0004857);;	Pentose and glucuronate interconversions (ko00040)	Plant invertase/pectin methylesterase inhibitor	Pectinesterase inhibitor 9 OS=Arabidopsis thaliana OX=3702 GN=PMEI9 PE=2 SV=1	pectinesterase inhibitor 11-like [Chenopodium quinoa]
NewGene_8016	7.71754	7.67816	6.96605	7.45392	1.59334	2.02881	4.47037	2.69751	-1.46934	down	0.00326756	Cellular Component: nucleus (GO:0005634);; Cellular Component: cytoplasm (GO:0005737);; Biological Process: protein transport (GO:0015031);; Molecular Function: ribosomal large subunit binding (GO:0043023);;	Ribosome biogenesis in eukaryotes (ko03008);; RNA transport (ko03013)	NMD3 family	--	60S ribosomal export protein NMD3-like [Chenopodium quinoa]
gene1130	4.86967	3.78813	4.64778	4.43519	1.26463	2.07267	2.20331	1.84687	-1.27766	down	3.38527e-06	Molecular Function: peroxidase activity (GO:0004601);; Biological Process: response to oxidative stress (GO:0006979);; Cellular Component: integral component of membrane (GO:0016021);; Molecular Function: heme binding (GO:0020037);;	Ascorbate and aldarate metabolism (ko00053);; Glutathione metabolism (ko00480)	Peroxidase	Probable L-ascorbate peroxidase 3, peroxisomal OS=Oryza sativa subsp. japonica OX=39947 GN=APX3 PE=2 SV=1	probable L-ascorbate peroxidase 3 [Chenopodium quinoa]
NewGene_3088	0.4176	0.796324	0.745014	0.652979	2.69895	2.51801	2.80082	2.67259	1.97859	up	4.90893e-08	Molecular Function: methylenetetrahydrofolate reductase (NAD(P)H) activity (GO:0004489);; Biological Process: methionine metabolic process (GO:0006555);; Biological Process: tetrahydrofolate interconversion (GO:0035999);;	One carbon pool by folate (ko00670);; Carbon metabolism (ko01200)	Methylenetetrahydrofolate reductase	Methylenetetrahydrofolate reductase 1 OS=Arabidopsis thaliana OX=3702 GN=MTHFR1 PE=1 SV=1	hypothetical protein SOVF_004500 isoform A [Spinacia oleracea]
gene7677	2.59562	2.07217	2.73091	2.46623	0	0	0	0	-8.80519	down	1.44094e-12	Biological Process: fatty acid biosynthetic process (GO:0006633);; Cellular Component: integral component of membrane (GO:0016021);; Molecular Function: transferase activity, transferring acyl groups other than amino-acyl groups (GO:0016747);;	Fatty acid elongation (ko00062);; Plant-pathogen interaction (ko04626)	FAE1/Type III polyketide synthase-like protein	3-ketoacyl-CoA synthase 6 OS=Arabidopsis thaliana OX=3702 GN=CUT1 PE=1 SV=1	3-ketoacyl-CoA synthase 5-like [Chenopodium quinoa]
gene28190	2.46922	2.43265	2.50849	2.47012	0	0	0.047692	0.0158973	-7.11466	down	4.78075e-11	Molecular Function: monooxygenase activity (GO:0004497);; Molecular Function: iron ion binding (GO:0005506);; Cellular Component: integral component of membrane (GO:0016021);; Molecular Function: oxidoreductase activity, acting on paired donors, with incorporation or reduction of molecular oxygen (GO:0016705);; Molecular Function: heme binding (GO:0020037);;	Brassinosteroid biosynthesis (ko00905)	Cytochrome P450	Trimethyltridecatetraene synthase OS=Zea mays OX=4577 GN=CYP92C6 PE=1 SV=1	cytochrome P450 71A1-like [Chenopodium quinoa]
gene19437	10.7813	10.684	11.2319	10.8991	32.5308	34.3144	32.6512	33.1655	1.58155	up	5.15231e-122	Biological Process: lipid metabolic process (GO:0006629);; Cellular Component: integral component of membrane (GO:0016021);; Molecular Function: oxidoreductase activity, acting on paired donors, with oxidation of a pair of donors resulting in the reduction of molecular oxygen to two molecules of water (GO:0016717);;	--	Domain of unknown function (DUF3474)	Omega-3 fatty acid desaturase, chloroplastic OS=Sesamum indicum OX=4182 GN=FAD7 PE=2 SV=1	omega-3 fatty acid desaturase, chloroplastic-like [Chenopodium quinoa]
NewGene_10239	1.59656	1.10769	1.81934	1.50786	0.446103	0.779235	0.621414	0.615584	-1.20931	down	6.83639e-05	Molecular Function: protein kinase activity (GO:0004672);; Molecular Function: ATP binding (GO:0005524);; Cellular Component: integral component of membrane (GO:0016021);;	--	Leucine rich repeat	Probable inactive leucine-rich repeat receptor-like protein kinase At1g66830 OS=Arabidopsis thaliana OX=3702 GN=At1g66830 PE=2 SV=1	receptor protein kinase-like protein ZAR1 [Chenopodium quinoa]
gene55336	0.11735	0.103345	0.086863	0.102519	0.412727	0.63194	0.45326	0.499309	2.18271	up	2.30173e-05	Molecular Function: zinc ion binding (GO:0008270);;	Homologous recombination (ko03440)	PPR repeat family	Pentatricopeptide repeat-containing protein At4g21065 OS=Arabidopsis thaliana OX=3702 GN=PCMP-H28 PE=2 SV=2	pentatricopeptide repeat-containing protein At4g21065-like [Chenopodium quinoa]
gene2562	1.83936	2.22842	2.51504	2.19427	6.02504	6.84989	7.08086	6.65193	1.58256	up	1.41068e-24	Cellular Component: integral component of membrane (GO:0016021);; Molecular Function: transmembrane transporter activity (GO:0022857);;	--	Sodium:sulfate symporter transmembrane region	Dicarboxylate transporter 2, chloroplastic OS=Spinacia oleracea OX=3562 GN=DIT2 PE=1 SV=1	dicarboxylate transporter 2, chloroplastic-like [Chenopodium quinoa]
gene58258	3.21246	2.94951	2.83978	3.00059	13.6406	15.729	12.9924	14.1207	2.20739	up	2.101e-105	Cellular Component: integral component of membrane (GO:0016021);; Molecular Function: cellulose synthase (UDP-forming) activity (GO:0016760);; Biological Process: cellulose biosynthetic process (GO:0030244);; Biological Process: cell wall organization (GO:0071555);;	--	Cellulose synthase	Cellulose synthase-like protein E1 OS=Oryza sativa subsp. japonica OX=39947 GN=CSLE1 PE=2 SV=2	cellulose synthase-like protein E1 [Chenopodium quinoa]
NewGene_1005	0.256381	0.113461	0.356251	0.242031	0.92659	0.750067	0.612142	0.762933	1.59819	up	0.00201493	--	--	--	--	hypothetical protein F511_47514 [Dorcoceras hygrometricum]
gene33154	0.369938	0.474563	0.3529	0.399134	1.22278	1.23181	0.946232	1.13361	1.47435	up	4.51426e-07	Molecular Function: NAD+ ADP-ribosyltransferase activity (GO:0003950);; Biological Process: protein ADP-ribosylation (GO:0006471);;	Base excision repair (ko03410)	Poly(ADP-ribose) polymerase catalytic domain	Poly [ADP-ribose] polymerase 2 OS=Zea mays OX=4577 GN=PARP2 PE=2 SV=1	LOW QUALITY PROTEIN: poly [ADP-ribose] polymerase 2-like [Chenopodium quinoa]
gene13921	15.1555	17.8026	15.0837	16.0139	0.468429	0.99832	0.765423	0.744057	-4.42815	down	4.26108e-81	--	--	--	--	intracellular protein transport protein USO1-like [Chenopodium quinoa]
NewGene_9837	4.22161	3.94594	4.25394	4.1405	0.577413	0.529991	0.649806	0.585737	-2.80056	down	3.87532e-32	Molecular Function: catalytic activity (GO:0003824);;	--	AMP-binding enzyme	Butyrate--CoA ligase AAE11, peroxisomal OS=Arabidopsis thaliana OX=3702 GN=AAE11 PE=1 SV=1	butyrate--CoA ligase AAE11, peroxisomal-like [Chenopodium quinoa]
gene946	3.35366	3.81547	2.93029	3.36647	9.02598	8.42475	9.44923	8.96665	1.38607	up	8.86774e-23	Molecular Function: RNA polymerase II transcription regulatory region sequence-specific DNA binding (GO:0000977);; Molecular Function: DNA-binding transcription factor activity (GO:0003700);; Cellular Component: nucleus (GO:0005634);; Biological Process: positive regulation of transcription by RNA polymerase II (GO:0045944);; Molecular Function: protein dimerization activity (GO:0046983);;	--	--	--	uncharacterized protein LOC110723190 [Chenopodium quinoa]
gene10524	3.75888	4.20275	3.10077	3.68747	0.968449	0.767743	0.372577	0.702923	-2.36547	down	7.27161e-10	--	--	--	--	uncharacterized protein LOC110723736 [Chenopodium quinoa]
gene56218	1.39286	2.12048	1.35846	1.62393	0.078552	0	0.267983	0.115512	-3.68336	down	1.10158e-07	--	--	Cotton fibre expressed protein	--	uncharacterized protein LOC110715587 [Chenopodium quinoa]
gene9042	1.00959	0.912491	0.843029	0.921703	5.01808	5.10777	4.67902	4.93496	2.39511	up	6.88592e-43	Molecular Function: serine-type endopeptidase activity (GO:0004252);;	--	Subtilase family	Subtilisin-like protease SBT3 OS=Solanum lycopersicum OX=4081 GN=sbt3 PE=1 SV=1	subtilisin-like protease SBT1.9 [Chenopodium quinoa]
gene15835	54.5673	57.9725	55.3163	55.9521	178.369	181.24	188.158	182.589	1.68465	up	6.04223e-214	Molecular Function: hydrolase activity, hydrolyzing O-glycosyl compounds (GO:0004553);; Biological Process: carbohydrate metabolic process (GO:0005975);;	Amino sugar and nucleotide sugar metabolism (ko00520)	Glycosyl hydrolases family 18	Hevamine-A OS=Hevea brasiliensis OX=3981 PE=1 SV=2	acidic endochitinase-like [Chenopodium quinoa]
gene34786	61.7526	60.1487	65.2353	62.3789	139.68	146.885	131.303	139.289	1.13469	up	6.41922e-140	Molecular Function: transferase activity, transferring acyl groups other than amino-acyl groups (GO:0016747);;	--	Transferase family	Benzyl alcohol O-benzoyltransferase OS=Nicotiana tabacum OX=4097 GN=HSR201 PE=1 SV=1	benzyl alcohol O-benzoyltransferase-like [Chenopodium quinoa]
gene6182	3.05577	2.57287	2.838	2.82221	0.791974	0.423699	1.09512	0.770264	-1.84481	down	6.65152e-14	Molecular Function: magnesium ion binding (GO:0000287);; Molecular Function: terpene synthase activity (GO:0010333);;	Diterpenoid biosynthesis (ko00904)	Terpene synthase family, metal binding domain	Ent-kaurene synthase TSP4, chloroplastic OS=Vitex agnus-castus OX=54477 GN=TPS4 PE=1 SV=1	ent-kaur-16-ene synthase, chloroplastic-like isoform X1 [Chenopodium quinoa]
NewGene_10391	1.58321	1.52957	1.59306	1.56861	3.20278	3.30066	3.60868	3.37071	1.08593	up	2.4395e-12	Cellular Component: cellular_component (GO:0005575);; Cellular Component: obsolete cell (GO:0005623);; Cellular Component: plasma membrane (GO:0005886);; Biological Process: response to stress (GO:0006950);; Biological Process: defense response (GO:0006952);; Biological Process: cell communication (GO:0007154);; Biological Process: signal transduction (GO:0007165);; Biological Process: biological…	--	Leucine Rich repeats (2 copies)	--	disease resistance protein RGA2-like [Chenopodium quinoa]
NewGene_1650	2.45149	2.52505	1.8628	2.27978	0	0.114283	0	0.0380943	-5.71126	down	6.18157e-07	--	--	TLD	--	uncharacterized protein LOC110730222 [Chenopodium quinoa]
gene37003	4.52492	4.77605	4.03468	4.44522	0	0	0	0	-9.10518	down	1.71682e-13	--	--	--	--	uncharacterized protein LOC110694142 [Chenopodium quinoa]
gene26404	11.9239	10.4101	11.9668	11.4336	3.0141	2.03672	3.00828	2.68637	-2.10946	down	1.77472e-42	Molecular Function: obsolete pattern binding (GO:0001871);; Molecular Function: molecular_function (GO:0003674);; Molecular Function: catalytic activity (GO:0003824);; Molecular Function: hydrolase activity, hydrolyzing O-glycosyl compounds (GO:0004553);; Molecular Function: binding (GO:0005488);; Cellular Component: cellular_component (GO:0005575);; Cellular Component: obsolete cell (GO:0005623)…	Starch and sucrose metabolism (ko00500)	X8 domain	Glucan endo-1,3-beta-glucosidase 1 OS=Arabidopsis thaliana OX=3702 GN=At1g11820 PE=2 SV=3	glucan endo-1,3-beta-glucosidase 12-like isoform X1 [Chenopodium quinoa]
gene46110	3.95836	3.15715	3.33685	3.48412	0.480549	0.601364	0.402991	0.494968	-2.79673	down	9.3151e-18	Biological Process: defense response (GO:0006952);; Biological Process: negative regulation of translation (GO:0017148);; Molecular Function: rRNA N-glycosylase activity (GO:0030598);; Molecular Function: toxin activity (GO:0090729);;	--	Ribosome inactivating protein	Antiviral protein alpha OS=Phytolacca americana OX=3527 PE=1 SV=1	protein synthesis inhibitor PD-S2-like [Chenopodium quinoa]
gene40456	24.9671	23.4747	24.5993	24.347	4.95995	7.19017	7.21745	6.45586	-1.95893	down	8.67879e-51	Biological Process: response to acid chemical (GO:0001101);; Molecular Function: molecular_function (GO:0003674);; Molecular Function: catalytic activity (GO:0003824);; Molecular Function: thiosulfate sulfurtransferase activity (GO:0004792);; Cellular Component: cellular_component (GO:0005575);; Cellular Component: intracellular (GO:0005622);; Cellular Component: obsolete cell (GO:0005623);; Cell…	--	Rhodanese-like domain	Rhodanese-like domain-containing protein 15, chloroplastic OS=Arabidopsis thaliana OX=3702 GN=STR15 PE=2 SV=1	thiosulfate sulfurtransferase 16, chloroplastic-like isoform X1 [Chenopodium quinoa]
NewGene_5591	0.838131	0.917051	0.88068	0.878621	0.638716	0.498576	0.302621	0.479971	-1.04399	down	0.0028076	Molecular Function: hydrolase activity, hydrolyzing O-glycosyl compounds (GO:0004553);; Biological Process: carbohydrate metabolic process (GO:0005975);; Cellular Component: integral component of membrane (GO:0016021);;	Amino sugar and nucleotide sugar metabolism (ko00520)	Glycosyl hydrolase family 3 C-terminal domain	Probable beta-D-xylosidase 7 OS=Arabidopsis thaliana OX=3702 GN=BXL7 PE=2 SV=2	probable beta-D-xylosidase 7 [Chenopodium quinoa]
NewGene_9354	0.42052	0.376162	0.390779	0.39582	1.53261	1.18022	1.47704	1.39663	1.79176	up	5.41587e-11	Molecular Function: zinc ion binding (GO:0008270);;	Citrate cycle (TCA cycle) (ko00020);; Carbon metabolism (ko01200);; 2-Oxocarboxylic acid metabolism (ko01210);; Biosynthesis of amino acids (ko01230)	MULE transposase domain	--	uncharacterized protein LOC110710434 [Chenopodium quinoa]
gene27305	3.66954	3.34052	3.00006	3.33671	1.05203	0.686828	1.3663	1.03505	-1.67384	down	2.44043e-09	--	--	GDSL/SGNH-like Acyl-Esterase family found in Pmr5 and Cas1p	Protein PMR5 OS=Arabidopsis thaliana OX=3702 GN=PMR5 PE=2 SV=1	protein PMR5-like [Chenopodium quinoa]
gene33617	3.18345	3.85562	3.41223	3.48377	1.31642	1.87675	1.4732	1.55546	-1.09175	down	4.54061e-06	Molecular Function: molecular_function (GO:0003674);; Molecular Function: catalytic activity (GO:0003824);; Molecular Function: protein kinase activity (GO:0004672);; Molecular Function: protein serine/threonine kinase activity (GO:0004674);; Molecular Function: transmembrane receptor protein serine/threonine kinase activity (GO:0004675);; Molecular Function: transmembrane signaling receptor acti…	--	Protein tyrosine and serine/threonine kinase	Probable serine/threonine-protein kinase PBL3 OS=Arabidopsis thaliana OX=3702 GN=PBL3 PE=1 SV=1	probable serine/threonine-protein kinase PBL3 isoform X1 [Chenopodium quinoa]
gene30747	2.19761	1.93313	2.32799	2.15291	1.10295	1.08313	0.83886	1.00831	-1.1098	down	5.52929e-06	Cellular Component: integral component of membrane (GO:0016021);;	--	Domain of unknown function	--	ankyrin repeat-containing protein ITN1-like [Chenopodium quinoa]
gene22093	1.43141	0.871663	1.60727	1.30345	27.5777	30.7892	27.3244	28.5638	4.40684	up	1.51515e-197	Biological Process: galactose metabolic process (GO:0006012);; Molecular Function: inositol 3-alpha-galactosyltransferase activity (GO:0047216);;	Galactose metabolism (ko00052)	Glycosyl transferase family 8	Galactinol synthase 2 OS=Solanum lycopersicum OX=4081 GN=GOLS2 PE=2 SV=1	galactinol synthase 2-like [Chenopodium quinoa]
gene29618	4.1591	4.30931	4.81964	4.42935	21.7681	18.6807	18.4124	19.6204	2.12125	up	3.7804e-50	Molecular Function: DNA-binding transcription factor activity (GO:0003700);;	--	bZIP transcription factor	Basic leucine zipper 43 OS=Arabidopsis thaliana OX=3702 GN=BZIP43 PE=1 SV=1	basic leucine zipper 43-like [Chenopodium quinoa]
gene5002	2.06618	1.82838	1.5937	1.82942	3.96077	4.88473	5.11738	4.65429	1.32371	up	7.32054e-10	Molecular Function: hydrolase activity, acting on ester bonds (GO:0016788);;	Other glycan degradation (ko00511)	GDSL-like Lipase/Acylhydrolase	GDSL esterase/lipase At3g26430 OS=Arabidopsis thaliana OX=3702 GN=At3g26430 PE=2 SV=1	GDSL esterase/lipase At3g26430-like [Chenopodium quinoa]
gene3717	14.5778	14.1973	15.1193	14.6315	32.5554	35.4052	29.8025	32.5877	1.1305	up	9.72908e-53	Molecular Function: GTP binding (GO:0005525);;	--	C-terminal region of MMR_HSR1 domain	Developmentally-regulated G-protein 3 OS=Arabidopsis thaliana OX=3702 GN=DRG3 PE=1 SV=1	developmentally-regulated G-protein 3 [Chenopodium quinoa]
gene16678	3.00328	3.72826	3.23163	3.32106	0.309822	0.324368	0.318658	0.317616	-3.38594	down	7.05585e-59	Molecular Function: RNA binding (GO:0003723);; Molecular Function: metal ion binding (GO:0046872);;	mRNA surveillance pathway (ko03015)	Ankyrin repeats (3 copies)	Heterogeneous nuclear ribonucleoprotein 1 OS=Arabidopsis thaliana OX=3702 GN=RNP1 PE=1 SV=1	uncharacterized protein LOC110730404 [Chenopodium quinoa]
gene49947	3.90165	3.44269	4.02674	3.79036	0.820118	0.743787	0.940543	0.834816	-2.20225	down	1.16072e-21	Molecular Function: molecular_function (GO:0003674);; Molecular Function: catalytic activity (GO:0003824);; Molecular Function: hydrolase activity (GO:0016787);; Molecular Function: hydrolase activity, acting on carbon-nitrogen (but not peptide) bonds (GO:0016810);; Molecular Function: hydrolase activity, acting on carbon-nitrogen (but not peptide) bonds, in linear amides (GO:0016811);;	Arginine and proline metabolism (ko00330);; Phenylalanine metabolism (ko00360);; Tryptophan metabolism (ko00380)	Amidase	Probable amidase At4g34880 OS=Arabidopsis thaliana OX=3702 GN=At4g34880 PE=2 SV=1	putative amidase C869.01 isoform X1 [Chenopodium quinoa]
NewGene_3963	5.18034	4.66888	5.44482	5.09801	2.44791	2.71037	1.8391	2.33246	-1.01067	down	3.67031e-14	--	--	--	Protein IQ-DOMAIN 1 OS=Arabidopsis thaliana OX=3702 GN=IQD1 PE=1 SV=1	protein IQ-DOMAIN 1-like [Chenopodium quinoa]
gene36943	0.72376	0.752472	0.727358	0.73453	0.096147	0.099302	0.027929	0.0744593	-3.29385	down	2.40135e-25	Molecular Function: zinc ion binding (GO:0008270);;	--	MULE transposase domain	--	uncharacterized protein LOC110694102 [Chenopodium quinoa]
gene27535	3.97754	3.17235	3.94675	3.69888	8.63508	9.43798	8.1728	8.74862	1.21431	up	9.23921e-25	--	--	Noc2p family	Nucleolar complex protein 2 homolog OS=Arabidopsis thaliana OX=3702 GN=At2g18220 PE=3 SV=2	nucleolar complex protein 2 homolog isoform X1 [Chenopodium quinoa]
gene51408	4.51387	4.23903	4.07777	4.27689	1.73072	1.69183	1.73587	1.71947	-1.33021	down	1.26662e-11	Molecular Function: ADP binding (GO:0043531);;	--	NB-ARC domain	Putative disease resistance protein RGA1 OS=Solanum bulbocastanum OX=147425 GN=RGA1 PE=2 SV=2	putative disease resistance protein RGA3 [Chenopodium quinoa]
gene17714	9.38691	10.8713	10.2832	10.1805	49.1738	48.331	48.3451	48.6166	2.2324	up	2.51027e-134	Biological Process: response to desiccation (GO:0009269);;	--	Late embryogenesis abundant protein	Desiccation protectant protein Lea14 homolog OS=Glycine max OX=3847 PE=2 SV=1	desiccation protectant protein Lea14 homolog [Chenopodium quinoa]
gene40545	9.97545	9.36219	9.97237	9.77	0.425654	0.299966	0.52798	0.417867	-4.53023	down	1.35515e-106	Molecular Function: protein binding (GO:0005515);; Cellular Component: cellular_component (GO:0005575);; Cellular Component: intracellular (GO:0005622);; Cellular Component: obsolete cell (GO:0005623);; Cellular Component: nucleus (GO:0005634);; Cellular Component: cytoplasm (GO:0005737);; Biological Process: regulation of transcription, DNA-templated (GO:0006355);; Biological Process: circadian …	Circadian rhythm - plant (ko04712)	Galactose oxidase, central domain	Adagio protein 3 OS=Arabidopsis thaliana OX=3702 GN=ADO3 PE=1 SV=1	adagio protein 3-like [Chenopodium quinoa]
NewGene_301	151.228	132.998	131.162	138.463	11.1169	12.0613	14.5595	12.5793	-3.48019	down	6.57588e-241	Biological Process: defense response (GO:0006952);;	--	Gamma-thionin family	Defensin-like protein OS=Nelumbo nucifera OX=4432 PE=3 SV=1	defensin-like protein [Chenopodium quinoa]
gene43272	4.15655	4.10467	4.17621	4.14581	8.76129	10.2416	6.84802	8.61698	1.02806	up	5.22209e-18	Biological Process: mitotic cell cycle (GO:0000278);; Biological Process: double-strand break repair via homologous recombination (GO:0000724);; Biological Process: recombinational repair (GO:0000725);; Molecular Function: molecular_function (GO:0003674);; Molecular Function: binding (GO:0005488);; Molecular Function: protein binding (GO:0005515);; Cellular Component: cellular_component (GO:00055…	--	Chromatin assembly factor 1 subunit A	Chromatin assembly factor 1 subunit FAS1 OS=Arabidopsis thaliana OX=3702 GN=FAS1 PE=1 SV=1	chromatin assembly factor 1 subunit FAS1-like [Chenopodium quinoa]
gene49405	23.3924	24.381	24.1467	23.9734	2.65894	3.53791	2.98977	3.06221	-2.99098	down	1.06886e-175	Biological Process: oligopeptide transport (GO:0006857);; Cellular Component: integral component of membrane (GO:0016021);; Molecular Function: transmembrane transporter activity (GO:0022857);;	--	POT family	Protein NRT1/ PTR FAMILY 6.2 OS=Arabidopsis thaliana OX=3702 GN=NPF6.2 PE=1 SV=1	protein NRT1/ PTR FAMILY 6.2-like [Chenopodium quinoa]
gene17090	10.0146	10.6322	11.8358	10.8275	0.540828	0.546839	0.442409	0.510025	-4.39297	down	1.64306e-62	--	--	Protein of unknown function (DUF1635)	--	kinesin-related protein 12-like [Chenopodium quinoa]
gene31571	0.242479	0.093461	0.270367	0.202102	2.89841	3.86582	3.26404	3.34276	3.96904	up	3.42157e-33	Biological Process: malate transport (GO:0015743);; Cellular Component: integral component of membrane (GO:0016021);;	--	Aluminium activated malate transporter	Aluminum-activated malate transporter 2 OS=Arabidopsis thaliana OX=3702 GN=ALMT2 PE=2 SV=2	aluminum-activated malate transporter 2-like isoform X1 [Chenopodium quinoa]
NewGene_980	4.15047	4.07871	3.35271	3.86063	7.91048	9.38392	8.15882	8.48441	1.1124	up	2.37404e-09	Cellular Component: cell wall (GO:0005618);; Molecular Function: manganese ion binding (GO:0030145);; Molecular Function: nutrient reservoir activity (GO:0045735);; Cellular Component: apoplast (GO:0048046);;	--	Cupin	Germin-like protein subfamily 2 member 2 OS=Arabidopsis thaliana OX=3702 GN=At1g02335 PE=2 SV=1	germin-like protein subfamily 2 member 4 [Chenopodium quinoa]
gene1358	0	0	0	0	4.0873	4.25345	4.13989	4.16021	10.1509	up	1.35023e-16	--	--	Root cap	--	uncharacterized protein LOC110726244 [Chenopodium quinoa]
gene30426	3.30682	3.35099	3.7932	3.48367	1.16895	1.3648	1.04332	1.19236	-1.54205	down	3.91336e-07	Molecular Function: nucleic acid binding (GO:0003676);; Molecular Function: zinc ion binding (GO:0008270);;	Oxidative phosphorylation (ko00190);; Photosynthesis (ko00195)	Zinc knuckle	--	uncharacterized protein LOC110686989 [Chenopodium quinoa]
gene17586	2.61061	4.63657	5.46565	4.23761	14.8743	13.5239	15.0232	14.4738	1.75676	up	1.39324e-08	Molecular Function: protein dimerization activity (GO:0046983);;	--	--	Transcription factor LHW OS=Arabidopsis thaliana OX=3702 GN=LHW PE=1 SV=1	transcription factor LHW-like isoform X1 [Chenopodium quinoa]
gene52817	54.1161	55.9066	55.5597	55.1941	17.3078	18.0927	16.7492	17.3832	-1.6894	down	4.57948e-169	Molecular Function: catalytic activity (GO:0003824);; Cellular Component: integral component of membrane (GO:0016021);;	Amino sugar and nucleotide sugar metabolism (ko00520)	GDP-mannose 4,6 dehydratase	UDP-glucuronate 4-epimerase 6 OS=Arabidopsis thaliana OX=3702 GN=GAE6 PE=1 SV=1	UDP-glucuronate 4-epimerase 6-like [Chenopodium quinoa]
gene38947	9.15142	9.76806	10.4034	9.7743	44.3122	32.7138	30.2894	35.7718	1.84783	up	7.67819e-65	Molecular Function: translation elongation factor activity (GO:0003746);; Molecular Function: GTPase activity (GO:0003924);; Molecular Function: GTP binding (GO:0005525);;	Plant-pathogen interaction (ko04626)	Elongation factor Tu GTP binding domain	Elongation factor Tu, mitochondrial OS=Arabidopsis thaliana OX=3702 GN=TUFA PE=1 SV=1	elongation factor Tu, mitochondrial-like [Chenopodium quinoa]
gene18997	0.394603	0.591249	0.593094	0.526315	2.26618	2.13551	1.99316	2.13162	1.99105	up	2.28178e-11	Molecular Function: dihydroorotase activity (GO:0004151);; Biological Process: pyrimidine nucleobase biosynthetic process (GO:0019856);;	Pyrimidine metabolism (ko00240)	Amidohydrolase family	Dihydroorotase, mitochondrial OS=Arabidopsis thaliana OX=3702 GN=PYR4 PE=1 SV=1	dihydroorotase, mitochondrial-like [Chenopodium quinoa]
gene6834	0.225065	0.109613	0.300154	0.211611	1.71696	2.61388	2.14928	2.16004	3.26874	up	4.64785e-14	Molecular Function: DNA binding (GO:0003677);; Molecular Function: DNA-binding transcription factor activity (GO:0003700);; Cellular Component: nucleus (GO:0005634);;	--	AP2 domain	Dehydration-responsive element-binding protein 1A OS=Arabidopsis thaliana OX=3702 GN=DREB1A PE=1 SV=2	dehydration-responsive element-binding protein 1A-like [Chenopodium quinoa]
gene17887	17.1859	19.3715	19.0329	18.5301	4.58266	6.04839	5.90665	5.51257	-1.76077	down	1.71515e-28	Molecular Function: acyl-CoA hydrolase activity (GO:0047617);;	--	Thioesterase superfamily	--	uncharacterized protein LOC110731744 [Chenopodium quinoa]
gene50207	11.3969	10.3144	10.5821	10.7645	33.9286	33.7665	28.4062	32.0338	1.54646	up	6.37359e-42	Cellular Component: nucleosome (GO:0000786);; Molecular Function: DNA binding (GO:0003677);; Cellular Component: nucleus (GO:0005634);; Molecular Function: protein heterodimerization activity (GO:0046982);;	--	C-terminus of histone H2A	Probable histone H2A.2 OS=Medicago truncatula OX=3880 GN=MtrDRAFT_AC149210g4v1 PE=3 SV=1	probable histone H2A.2 [Chenopodium quinoa]
gene42438	26.4223	27.4441	27.963	27.2765	303.927	303.954	280.474	296.118	3.41646	up	0	Molecular Function: protein binding (GO:0005515);;	Ubiquitin mediated proteolysis (ko04120)	Ubiquitin family	Polyubiquitin OS=Nicotiana sylvestris OX=4096 GN=UBI11 PE=2 SV=1	polyubiquitin-like [Chenopodium quinoa]
gene19155	1.12102	0.785974	0.919169	0.942053	0.448134	0.411475	0.342056	0.400555	-1.25779	down	6.24037e-07	Molecular Function: motor activity (GO:0003774);; Molecular Function: actin binding (GO:0003779);; Molecular Function: ATP binding (GO:0005524);; Biological Process: actin filament organization (GO:0007015);; Cellular Component: myosin complex (GO:0016459);;	--	Myosin head (motor domain)	Myosin-9 OS=Arabidopsis thaliana OX=3702 GN=XI-C PE=2 SV=1	myosin-9-like [Chenopodium quinoa]
gene44211	2.3066	2.48207	2.50264	2.43044	5.49918	5.50709	5.49984	5.50204	1.15751	up	5.29922e-09	Biological Process: metal ion transport (GO:0030001);; Molecular Function: metal ion binding (GO:0046872);;	--	Heavy-metal-associated domain	Heavy metal-associated isoprenylated plant protein 4 OS=Arabidopsis thaliana OX=3702 GN=HIPP04 PE=3 SV=2	heavy metal-associated isoprenylated plant protein 4-like [Chenopodium quinoa]
gene26039	51.0288	54.7244	54.3473	53.3668	0	0	0	0	-12.0005	down	2.19219e-23	--	--	--	--	uncharacterized protein LOC110681694 [Chenopodium quinoa]
gene28726	1.32776	1.4064	1.46447	1.39954	2.99078	2.8444	2.75136	2.86218	1.01328	up	1.09472e-08	--	Galactose metabolism (ko00052);; Glycerolipid metabolism (ko00561);; Sphingolipid metabolism (ko00600);; Glycosphingolipid biosynthesis - globo and isoglobo series (ko00603)	--	--	triadin-like [Chenopodium quinoa]
gene46790	713.467	775.697	762.877	750.68	111.729	127.977	136.665	125.457	-2.60124	down	1.01218e-131	Molecular Function: RNA binding (GO:0003723);;	--	RNA recognition motif. (a.k.a. RRM, RBD, or RNP domain)	Glycine-rich RNA-binding protein 7 OS=Arabidopsis thaliana OX=3702 GN=RBG7 PE=1 SV=1	glycine-rich RNA-binding, abscisic acid-inducible protein-like [Chenopodium quinoa]
NewGene_12557	0.440005	0.560657	0.489675	0.496779	1.33425	1.56416	1.01902	1.30581	1.2414	up	8.59205e-05	--	--	--	--	probable 2-oxoglutarate-dependent dioxygenase ANS [Chenopodium quinoa]
gene16525	4.24404	4.13097	3.87432	4.08311	0.065242	0	0.151176	0.0721393	-5.75953	down	5.64236e-19	Cellular Component: photosystem I (GO:0009522);; Cellular Component: photosystem II (GO:0009523);; Cellular Component: chloroplast thylakoid membrane (GO:0009535);; Biological Process: photosynthesis, light harvesting (GO:0009765);; Cellular Component: integral component of membrane (GO:0016021);; Molecular Function: chlorophyll binding (GO:0016168);; Biological Process: protein-chromophore linka…	Photosynthesis - antenna proteins (ko00196)	Chlorophyll A-B binding protein	Chlorophyll a-b binding protein CP29.1, chloroplastic OS=Arabidopsis thaliana OX=3702 GN=LHCB4.1 PE=1 SV=1	chlorophyll a-b binding protein CP29.1, chloroplastic-like [Chenopodium quinoa]
gene18447	31.4984	31.0112	30.978	31.1625	135.863	131.545	127.573	131.661	2.05529	up	0	Molecular Function: DNA binding (GO:0003677);; Molecular Function: DNA-binding transcription factor activity (GO:0003700);; Cellular Component: nucleus (GO:0005634);;	--	AP2 domain	Ethylene-responsive transcription factor 1A OS=Arabidopsis thaliana OX=3702 GN=ERF1A PE=1 SV=2	ethylene-responsive transcription factor 2-like [Chenopodium quinoa]
gene26351	4.24229	6.19807	5.22469	5.22168	1.09982	1.14048	0.623441	0.95458	-2.45423	down	6.82488e-16	Cellular Component: integral component of membrane (GO:0016021);;	--	Zinc finger, C3HC4 type (RING finger)	E3 ubiquitin-protein ligase APD4 OS=Arabidopsis thaliana OX=3702 GN=APD4 PE=2 SV=1	RNA-binding protein MEX3B-like [Chenopodium quinoa]
gene47314	31.3923	32.1158	34.0761	32.5281	14.1837	14.0543	12.3904	13.5428	-1.287	down	1.42613e-66	Molecular Function: L-aspartate:2-oxoglutarate aminotransferase activity (GO:0004069);; Biological Process: cellular amino acid metabolic process (GO:0006520);; Biological Process: biosynthetic process (GO:0009058);; Molecular Function: pyridoxal phosphate binding (GO:0030170);;	Arginine biosynthesis (ko00220);; Alanine, aspartate and glutamate metabolism (ko00250);; Cysteine and methionine metabolism (ko00270);; Arginine and proline metabolism (ko00330);; Tyrosine metabolism (ko00350);; Phenylalanine metabolism (ko00360);; Phenylalanine, tyrosine and tryptophan biosynthesis (ko00400);; Carbon fixation in photosynthetic organisms (ko00710);; Isoquinoline alkaloid biosynt…	Aminotransferase class I and II	Aspartate aminotransferase 3, chloroplastic OS=Arabidopsis thaliana OX=3702 GN=ASP3 PE=1 SV=1	aspartate aminotransferase, cytoplasmic-like [Chenopodium quinoa]
gene1663	7.68328	8.00373	7.94956	7.87885	0.947605	1.19872	1.00877	1.0517	-2.90683	down	1.19506e-53	Molecular Function: aspartic-type endopeptidase activity (GO:0004190);;	--	Xylanase inhibitor C-terminal	Aspartic proteinase nepenthesin-1 OS=Nepenthes gracilis OX=150966 GN=nep1 PE=1 SV=1	probable aspartyl protease At4g16563 [Chenopodium quinoa]
gene56610	10.7221	10.3124	10.2836	10.4394	3.09799	2.66327	2.26356	2.67494	-1.98426	down	2.36717e-41	Cellular Component: integral component of membrane (GO:0016021);;	--	Haemolysin-III related	Heptahelical transmembrane protein 2 OS=Arabidopsis thaliana OX=3702 GN=HHP2 PE=2 SV=1	heptahelical transmembrane protein 2-like [Chenopodium quinoa]
gene23239	1.34285	1.03791	0.830554	1.07044	2.44537	3.8485	2.41675	2.90354	1.40967	up	1.48618e-07	Biological Process: regulation of chromatin assembly or disassembly (GO:0001672);; Cellular Component: cellular_component (GO:0005575);; Cellular Component: intracellular (GO:0005622);; Cellular Component: obsolete cell (GO:0005623);; Cellular Component: nucleus (GO:0005634);; Cellular Component: nucleoplasm (GO:0005654);; Cellular Component: chromosome (GO:0005694);; Biological Process: biologic…	--	SANTA (SANT Associated)	--	uncharacterized protein LOC110737781 [Chenopodium quinoa]
gene3171	23.2449	22.5661	21.1294	22.3135	51.5129	53.336	48.2855	51.0448	1.16947	up	1.39558e-65	Cellular Component: mitochondrial inner membrane (GO:0005743);;	--	SPFH domain / Band 7 family	Prohibitin-3, mitochondrial OS=Arabidopsis thaliana OX=3702 GN=PHB3 PE=1 SV=1	prohibitin-3, mitochondrial-like [Chenopodium quinoa]
gene55696	9.59984	10.1003	8.90455	9.5349	37.1467	35.5914	32.4846	35.0742	1.85537	up	9.70507e-88	--	--	VQ motif	Calmodulin-binding protein 25 OS=Arabidopsis thaliana OX=3702 GN=CAMBP25 PE=1 SV=1	calmodulin-binding protein 25-like [Chenopodium quinoa]
gene37419	0.952667	0.911327	0.836841	0.900278	4.87599	6.46819	7.15447	6.16621	2.75221	up	5.02626e-32	Cellular Component: integral component of membrane (GO:0016021);;	--	--	--	uncharacterized protein LOC110694641 [Chenopodium quinoa]
gene47021	26.4448	24.3786	31.5579	27.4604	102.935	91.8539	85.5175	93.4353	1.74242	up	5.95527e-105	Molecular Function: structural constituent of ribosome (GO:0003735);; Biological Process: translation (GO:0006412);; Cellular Component: small ribosomal subunit (GO:0015935);;	Ribosome (ko03010)	Ribosomal protein S2	40S ribosomal protein SA OS=Vitis vinifera OX=29760 GN=GSVIVT00034021001 PE=3 SV=1	40S ribosomal protein Sa-2-like [Chenopodium quinoa]
gene46941	7.74819	10.2422	10.1371	9.37582	0	0	0	0	-9.5102	down	1.00603e-14	Biological Process: response to auxin (GO:0009733);;	Plant hormone signal transduction (ko04075)	Auxin responsive protein	Auxin-responsive protein SAUR21 OS=Arabidopsis thaliana OX=3702 GN=SAUR21 PE=2 SV=1	auxin-responsive protein SAUR21-like [Chenopodium quinoa]
gene43293	4.73646	4.71847	5.59419	5.01637	2.16174	2.16612	2.06584	2.13124	-1.25399	down	1.79107e-12	Molecular Function: calcium ion binding (GO:0005509);; Cellular Component: endoplasmic reticulum lumen (GO:0005788);; Cellular Component: endoplasmic reticulum membrane (GO:0005789);; Biological Process: protein folding (GO:0006457);; Molecular Function: carbohydrate binding (GO:0030246);; Biological Process: endoplasmic reticulum unfolded protein response (GO:0030968);; Molecular Function: unfol…	Protein processing in endoplasmic reticulum (ko04141);; Phagosome (ko04145)	Calreticulin family	Calreticulin-3 OS=Arabidopsis thaliana OX=3702 GN=CRT3 PE=1 SV=2	calreticulin-3-like [Chenopodium quinoa]
gene42966	1.56921	2.05826	2.05991	1.89579	6.29423	8.29649	6.32949	6.97341	1.85366	up	2.36551e-44	Molecular Function: protein serine/threonine kinase activity (GO:0004674);; Molecular Function: ATP binding (GO:0005524);; Cellular Component: integral component of membrane (GO:0016021);;	Plant hormone signal transduction (ko04075)	Protein kinase domain	Probable LRR receptor-like serine/threonine-protein kinase At1g74360 OS=Arabidopsis thaliana OX=3702 GN=At1g74360 PE=1 SV=1	probable LRR receptor-like serine/threonine-protein kinase At1g74360 [Chenopodium quinoa]
gene25743	14.106	12.8495	13.3776	13.4444	41.7157	41.3336	41.8157	41.6217	1.60726	up	6.37622e-54	Biological Process: nucleocytoplasmic transport (GO:0006913);; Cellular Component: nuclear pore central transport channel (GO:0044613);;	--	Nuclear transport factor 2 (NTF2) domain	Nuclear transport factor 2B OS=Arabidopsis thaliana OX=3702 GN=NTF2B PE=1 SV=1	nuclear transport factor 2-like [Chenopodium quinoa]
NewGene_12119	0.354978	0.266017	0.308537	0.309844	10.9611	11.6515	10.9298	11.1808	5.12159	up	2.21202e-126	Molecular Function: copper ion binding (GO:0005507);; Molecular Function: oxidoreductase activity (GO:0016491);;	--	Multicopper oxidase	L-ascorbate oxidase homolog OS=Nicotiana tabacum OX=4097 PE=2 SV=1	L-ascorbate oxidase homolog [Chenopodium quinoa]
gene5713	5.41964	4.61944	5.91508	5.31805	13.7119	12.9502	13.1696	13.2772	1.2937	up	4.43999e-21	Molecular Function: translation initiation factor activity (GO:0003743);;	RNA transport (ko03013)	Domain found in IF2B/IF5	Eukaryotic translation initiation factor 2 subunit beta OS=Malus domestica OX=3750 PE=2 SV=2	eukaryotic translation initiation factor 2 subunit beta-like isoform X1 [Chenopodium quinoa]
gene29994	6.46417	6.72718	6.77602	6.65579	0.395811	0.503259	0.424707	0.441259	-3.9037	down	2.32037e-81	Molecular Function: DNA binding (GO:0003677);; Molecular Function: DNA-binding transcription factor activity (GO:0003700);; Cellular Component: nucleus (GO:0005634);;	--	AP2 domain	AP2-like ethylene-responsive transcription factor ANT OS=Arabidopsis thaliana OX=3702 GN=ANT PE=1 SV=2	AP2-like ethylene-responsive transcription factor ANT isoform X1 [Chenopodium quinoa]
gene24691	29.3408	26.7273	28.5351	28.201	59.8501	63.7691	64.317	62.6454	1.12862	up	3.58031e-63	--	Glycolysis / Gluconeogenesis (ko00010);; Fructose and mannose metabolism (ko00051);; Inositol phosphate metabolism (ko00562);; Carbon fixation in photosynthetic organisms (ko00710);; Carbon metabolism (ko01200);; Biosynthesis of amino acids (ko01230)	C2 domain	Protein SRC2 OS=Glycine max OX=3847 GN=SRC2 PE=2 SV=1	protein SRC2-like [Chenopodium quinoa]
gene31420	10.7786	10.1721	12.5106	11.1538	27.0983	26.103	24.8145	26.0053	1.19739	up	1.01851e-44	Molecular Function: oxidoreductase activity (GO:0016491);; Molecular Function: FAD binding (GO:0071949);;	Phenylpropanoid biosynthesis (ko00940)	FAD binding domain	Berberine bridge enzyme-like 3 OS=Arabidopsis thaliana OX=3702 GN=FOX1 PE=2 SV=1	berberine bridge enzyme-like 3 [Chenopodium quinoa]
gene3104	0	0.097102	0	0.0323673	1.49248	1.48473	2.08351	1.68691	5.69091	up	2.60859e-11	--	Protein processing in endoplasmic reticulum (ko04141)	Hsp20/alpha crystallin family	22.7 kDa class IV heat shock protein OS=Pisum sativum OX=3888 GN=HSP22.7 PE=2 SV=1	22.7 kDa class IV heat shock protein-like [Chenopodium quinoa]
gene30337	12.4419	13.2941	13.7925	13.1761	6.57558	7.36361	6.24492	6.72804	-1.006	down	5.50272e-55	--	--	Virilizer, N-terminal	Protein virilizer homolog OS=Arabidopsis thaliana OX=3702 GN=VIR PE=1 SV=1	uncharacterized protein LOC110686836 isoform X1 [Chenopodium quinoa]
gene20619	0.475802	0.641606	0.678837	0.598748	3.09856	3.85491	2.47895	3.14414	2.69161	up	6.75787e-28	Molecular Function: DNA binding (GO:0003677);; Cellular Component: nucleus (GO:0005634);;	--	--	--	homeobox-DDT domain protein RLT3-like isoform X1 [Chenopodium quinoa]
gene31209	167.227	173.838	179.308	173.458	59.7706	55.584	52.1169	55.8238	-1.65871	down	5.82874e-271	Molecular Function: cysteine-type endopeptidase activity (GO:0004197);; Biological Process: regulation of catalytic activity (GO:0050790);;	--	Papain family cysteine protease	Cathepsin B-like protease 2 OS=Arabidopsis thaliana OX=3702 GN=CATHB2 PE=2 SV=1	cathepsin B-like protease 2 [Chenopodium quinoa]
gene27416	15.0208	14.1436	18.3441	15.8362	40.9654	46.2433	40.0357	42.4148	1.39664	up	1.56384e-54	Molecular Function: nucleic acid binding (GO:0003676);; Molecular Function: poly(A)-specific ribonuclease activity (GO:0004535);; Cellular Component: CCR4-NOT complex (GO:0030014);;	RNA degradation (ko03018)	CAF1 family ribonuclease	Probable CCR4-associated factor 1 homolog 11 OS=Arabidopsis thaliana OX=3702 GN=CAF1-11 PE=2 SV=1	probable CCR4-associated factor 1 homolog 11 [Chenopodium quinoa]
gene5663	3.28641	2.66102	2.73453	2.89399	8.90286	9.90776	7.92216	8.91093	1.5955	up	3.39399e-20	Cellular Component: integral component of membrane (GO:0016021);;	--	GDSL/SGNH-like Acyl-Esterase family found in Pmr5 and Cas1p	Protein trichome birefringence-like 38 OS=Arabidopsis thaliana OX=3702 GN=TBL38 PE=2 SV=1	protein trichome birefringence-like 38 [Chenopodium quinoa]
gene42559	0.674721	0.815254	0.97018	0.820052	2.67827	3.23951	2.33665	2.75148	1.71842	up	8.97278e-15	Molecular Function: molecular_function (GO:0003674);; Molecular Function: nucleic acid binding (GO:0003676);; Molecular Function: RNA binding (GO:0003723);; Molecular Function: catalytic activity (GO:0003824);; Molecular Function: nuclease activity (GO:0004518);; Molecular Function: endonuclease activity (GO:0004519);; Molecular Function: binding (GO:0005488);; Cellular Component: cellular_compon…	--	PPR repeat family	Pentatricopeptide repeat-containing protein At3g48250, chloroplastic OS=Arabidopsis thaliana OX=3702 GN=At3g48250 PE=2 SV=1	pentatricopeptide repeat-containing protein At3g48250, chloroplastic-like [Chenopodium quinoa]
gene41900	0.285829	0.411246	0.157938	0.285004	1.64368	1.32707	1.17197	1.38091	2.24238	up	8.73689e-08	--	--	--	--	uncharacterized protein LOC110699602 [Chenopodium quinoa]
gene20899	11.0154	13.005	12.1686	12.063	6.02318	5.366	4.13277	5.17398	-1.24315	down	5.03915e-21	Biological Process: reproduction (GO:0000003);; Biological Process: developmental process involved in reproduction (GO:0003006);; Cellular Component: cellular_component (GO:0005575);; Cellular Component: intracellular (GO:0005622);; Cellular Component: obsolete cell (GO:0005623);; Cellular Component: cytoplasm (GO:0005737);; Biological Process: response to stress (GO:0006950);; Biological Process…	--	--	Senescence-associated protein AAF, chlorolplastic OS=Arabidopsis thaliana OX=3702 GN=AAF PE=2 SV=1	uncharacterized protein LOC110735136 [Chenopodium quinoa]
gene56098	13.403	13.3636	14.5238	13.7635	0.912007	1.25348	0.804261	0.989916	-3.81147	down	8.63363e-133	Molecular Function: monooxygenase activity (GO:0004497);; Molecular Function: iron ion binding (GO:0005506);; Molecular Function: oxidoreductase activity, acting on paired donors, with incorporation or reduction of molecular oxygen (GO:0016705);; Molecular Function: heme binding (GO:0020037);;	--	Cytochrome P450	Cytochrome P450 71A9 OS=Glycine max OX=3847 GN=CYP71A9 PE=2 SV=1	cytochrome P450 71A9-like [Chenopodium quinoa]
gene19020	1.89418	1.73384	2.09361	1.90721	2.89657	5.7038	4.62183	4.4074	1.17669	up	2.08506e-06	--	--	Ring finger domain	E3 ubiquitin-protein ligase BIG BROTHER OS=Arabidopsis thaliana OX=3702 GN=BB PE=1 SV=1	E3 ubiquitin-protein ligase RING1-like [Chenopodium quinoa]
gene19939	31.5798	33.9977	35.0077	33.5284	12.8855	14.1863	14.5852	13.8857	-1.29263	down	4.97618e-62	Cellular Component: integral component of membrane (GO:0016021);; Molecular Function: transmembrane transporter activity (GO:0022857);;	--	Sugar (and other) transporter	Organic cation/carnitine transporter 7 OS=Arabidopsis thaliana OX=3702 GN=OCT7 PE=2 SV=1	organic cation/carnitine transporter 7-like [Chenopodium quinoa]
gene44934	0.25246	0.463948	0.552769	0.423059	1.06578	1.42484	1.66775	1.38612	1.68061	up	6.66775e-05	Cellular Component: integral component of membrane (GO:0016021);; Molecular Function: transmembrane transporter activity (GO:0022857);;	--	EamA-like transporter family	WAT1-related protein At3g18200 OS=Arabidopsis thaliana OX=3702 GN=At3g18200 PE=2 SV=1	WAT1-related protein At3g18200-like [Chenopodium quinoa]
gene48153	88.4535	103.395	110.547	100.799	46.2395	54.1232	51.7698	50.7109	-1.01202	down	1.58398e-43	--	Valine, leucine and isoleucine degradation (ko00280)	Phosphate-induced protein 1 conserved region	Protein PHOSPHATE-INDUCED 1 OS=Nicotiana tabacum OX=4097 GN=PHI-1 PE=2 SV=1	protein EXORDIUM-like [Chenopodium quinoa]
gene43346	0.524859	0.615331	0.85796	0.66605	1.56258	1.72485	1.44626	1.5779	1.21223	up	4.1322e-07	Molecular Function: protein serine/threonine kinase activity (GO:0004674);; Molecular Function: calcium ion binding (GO:0005509);; Molecular Function: ATP binding (GO:0005524);; Cellular Component: integral component of membrane (GO:0016021);;	--	Protein kinase domain	Wall-associated receptor kinase-like 8 OS=Arabidopsis thaliana OX=3702 GN=WAKL8 PE=2 SV=1	wall-associated receptor kinase-like 8 [Chenopodium quinoa]
gene38064	8.0262	8.52501	9.07846	8.54322	0	0	0	0	-10.9603	down	1.39394e-19	Molecular Function: oxidoreductase activity, acting on CH-OH group of donors (GO:0016614);; Molecular Function: flavin adenine dinucleotide binding (GO:0050660);;	Glycine, serine and threonine metabolism (ko00260)	GMC oxidoreductase	Protein HOTHEAD OS=Arabidopsis thaliana OX=3702 GN=HTH PE=1 SV=1	protein HOTHEAD-like [Chenopodium quinoa]
gene50500	1.26902	1.0998	1.35042	1.23975	3.36747	3.56518	2.95739	3.29668	1.38208	up	1.74984e-18	Cellular Component: host cell nucleus (GO:0042025);;	--	Cyclin, N-terminal domain	Cyclin-A3-2 OS=Arabidopsis thaliana OX=3702 GN=CYCA3-2 PE=2 SV=1	putative cyclin-A3-1 [Chenopodium quinoa]
gene31553	1.47025	1.46641	1.51202	1.48289	15.6811	11.8565	13.5834	13.707	3.17893	up	6.10282e-77	Molecular Function: nucleic acid binding (GO:0003676);; Molecular Function: poly(A)-specific ribonuclease activity (GO:0004535);; Cellular Component: CCR4-NOT complex (GO:0030014);;	RNA degradation (ko03018)	CAF1 family ribonuclease	Probable CCR4-associated factor 1 homolog 11 OS=Arabidopsis thaliana OX=3702 GN=CAF1-11 PE=2 SV=1	probable CCR4-associated factor 1 homolog 11 [Chenopodium quinoa]
gene57411	31.3771	34.3082	33.6858	33.1237	9.47936	8.09275	7.91151	8.49454	-1.98478	down	5.90279e-154	Molecular Function: hydrolase activity, hydrolyzing O-glycosyl compounds (GO:0004553);; Biological Process: carbohydrate metabolic process (GO:0005975);;	Amino sugar and nucleotide sugar metabolism (ko00520)	Glycosyl hydrolase family 3 C-terminal domain	Beta-xylosidase/alpha-L-arabinofuranosidase 2 OS=Medicago sativa subsp. varia OX=36902 GN=Xyl2 PE=2 SV=1	beta-xylosidase/alpha-L-arabinofuranosidase 2-like [Chenopodium quinoa]
gene21569	1.23378	0.836488	0.834447	0.968238	0.282398	0.368366	0.421751	0.357505	-1.38229	down	0.00431722	Molecular Function: calcium ion binding (GO:0005509);; Cellular Component: photosystem II oxygen evolving complex (GO:0009654);; Biological Process: photosynthesis (GO:0015979);; Cellular Component: extrinsic component of membrane (GO:0019898);;	--	PsbP	PsbP domain-containing protein 4, chloroplastic OS=Arabidopsis thaliana OX=3702 GN=PPD4 PE=1 SV=2	psbP domain-containing protein 4, chloroplastic-like isoform X1 [Chenopodium quinoa]
gene54248	1.90919	2.16731	2.08484	2.05378	0.824481	0.43712	0.371841	0.544481	-1.88934	down	2.87375e-06	--	Protein processing in endoplasmic reticulum (ko04141)	Aldo/keto reductase family	Perakine reductase OS=Rauvolfia serpentina OX=4060 GN=PR PE=1 SV=1	LOW QUALITY PROTEIN: perakine reductase-like [Chenopodium quinoa]
gene47005	20.5186	20.1721	20.1887	20.2931	10.1536	11.2287	9.22935	10.2039	-1.01567	down	1.97191e-24	Cellular Component: integral component of membrane (GO:0016021);;	--	--	--	uncharacterized protein LOC110705373 [Chenopodium quinoa]
gene51228	11.6566	15.0708	14.6046	13.7773	3.09521	2.80995	2.71071	2.87196	-2.27339	down	1.44882e-39	--	--	--	--	uncharacterized protein LOC110710044 [Chenopodium quinoa]
gene57984	3.29091	4.06639	3.36333	3.57354	98.7093	84.5668	84.8624	89.3795	4.62021	up	0	Cellular Component: extracellular space (GO:0005615);;	--	Pollen protein Ole e 1 like	Pollen-specific protein C13 OS=Zea mays OX=4577 GN=MGS1 PE=2 SV=1	protein DOWNSTREAM OF FLC-like [Chenopodium quinoa]
gene41749	46.2097	49.7043	50.3838	48.7659	11.98	11.7676	12.6669	12.1382	-2.02589	down	2.45547e-126	Molecular Function: peroxidase activity (GO:0004601);; Cellular Component: extracellular region (GO:0005576);; Biological Process: response to oxidative stress (GO:0006979);; Molecular Function: heme binding (GO:0020037);; Biological Process: hydrogen peroxide catabolic process (GO:0042744);; Molecular Function: metal ion binding (GO:0046872);;	Phenylpropanoid biosynthesis (ko00940)	Peroxidase	Peroxidase 52 OS=Arabidopsis thaliana OX=3702 GN=PER52 PE=2 SV=1	peroxidase P7-like [Chenopodium quinoa]
NewGene_13184	1.25921	1.21078	1.307	1.259	9.57029	10.6339	9.34956	9.85125	2.93744	up	7.86296e-59	Molecular Function: UDP-glycosyltransferase activity (GO:0008194);;	--	UDP-glucoronosyl and UDP-glucosyl transferase	UDP-glycosyltransferase 1 OS=Panax ginseng OX=4054 GN=UGT1 PE=1 SV=1	anthocyanidin 3-O-glucosyltransferase 6-like [Chenopodium quinoa]
gene3626	134.995	134.396	133.347	134.246	300.551	290.544	291.925	294.34	1.10989	up	2.82979e-155	Biological Process: response to acid chemical (GO:0001101);; Biological Process: regulation of protein phosphorylation (GO:0001932);; Biological Process: positive regulation of protein phosphorylation (GO:0001934);; Molecular Function: molecular_function (GO:0003674);; Molecular Function: structural constituent of ribosome (GO:0003735);; Molecular Function: MAP-kinase scaffold activity (GO:000507…	--	WD domain, G-beta repeat	Guanine nucleotide-binding protein subunit beta-like protein OS=Medicago sativa OX=3879 GN=GB1 PE=2 SV=1	guanine nucleotide-binding protein subunit beta-like protein [Chenopodium quinoa]
gene43472	14.6584	13.9153	12.6317	13.7351	6.95015	6.16014	6.71403	6.60811	-1.07722	down	3.75273e-17	Molecular Function: DNA-binding transcription factor activity (GO:0003700);; Biological Process: positive regulation of transcription, DNA-templated (GO:0045893);;	Plant hormone signal transduction (ko04075)	bZIP transcription factor	ABSCISIC ACID-INSENSITIVE 5-like protein 3 OS=Arabidopsis thaliana OX=3702 GN=DPBF4 PE=1 SV=1	ABSCISIC ACID-INSENSITIVE 5-like protein 2 [Chenopodium quinoa]
gene5468	3.16277	2.61606	3.3457	3.04151	0.336809	0	0.208961	0.181923	-4.02284	down	4.63956e-12	--	--	--	--	transcription factor bHLH19-like [Chenopodium quinoa]
NewGene_9698	0.485637	0.636658	0.432431	0.518242	0.056182	0	0.307291	0.121158	-2.64069	down	0.000217364	Molecular Function: 3-hydroxyacyl-CoA dehydrogenase activity (GO:0003857);; Cellular Component: peroxisome (GO:0005777);; Biological Process: fatty acid beta-oxidation (GO:0006635);;	Fatty acid degradation (ko00071);; alpha-Linolenic acid metabolism (ko00592);; Fatty acid metabolism (ko01212)	3-hydroxyacyl-CoA dehydrogenase, NAD binding domain	Peroxisomal fatty acid beta-oxidation multifunctional protein AIM1 OS=Arabidopsis thaliana OX=3702 GN=AIM1 PE=1 SV=1	PREDICTED: peroxisomal fatty acid beta-oxidation multifunctional protein AIM1 [Beta vulgaris subsp. vulgaris]
gene11036	31.9294	27.974	29.528	29.8104	0	0	0.083674	0.0278913	-10.0851	down	5.16281e-22	Biological Process: regulation of transcription, DNA-templated (GO:0006355);; Molecular Function: protein dimerization activity (GO:0046983);;	Plant-pathogen interaction (ko04626)	Helix-loop-helix DNA-binding domain	Transcription factor BEE 3 OS=Arabidopsis thaliana OX=3702 GN=BEE3 PE=2 SV=1	transcription factor BEE 3-like [Chenopodium quinoa]
NewGene_12343	3.86161	4.03726	4.73341	4.21076	1.8452	1.46244	2.88788	2.06518	-1.45221	down	0.000354908	Molecular Function: magnesium ion binding (GO:0000287);; Molecular Function: terpene synthase activity (GO:0010333);;	Diterpenoid biosynthesis (ko00904)	Terpene synthase, N-terminal domain	Ent-kaur-16-ene synthase, chloroplastic OS=Cucurbita maxima OX=3661 PE=1 SV=1	ent-kaur-16-ene synthase, chloroplastic-like isoform X2 [Chenopodium quinoa]
gene36740	2.02474	2.5163	2.04366	2.1949	142.55	148.828	139.652	143.677	6.0083	up	0	Molecular Function: ATP binding (GO:0005524);; Biological Process: protein folding (GO:0006457);; Molecular Function: unfolded protein binding (GO:0051082);;	Protein processing in endoplasmic reticulum (ko04141);; Plant-pathogen interaction (ko04626)	Hsp90 protein	Heat shock protein 83 OS=Ipomoea nil OX=35883 GN=HSP83A PE=2 SV=1	heat shock protein 83 [Chenopodium quinoa]
gene37146	0.519431	0.744142	0.774816	0.679463	0.38412	0.238613	0.257292	0.293342	-1.19895	down	0.000731371	Cellular Component: nucleosome (GO:0000786);; Molecular Function: DNA binding (GO:0003677);; Cellular Component: nucleus (GO:0005634);; Biological Process: nucleosome assembly (GO:0006334);; Cellular Component: host cell nucleus (GO:0042025);;	--	linker histone H1 and H5 family	--	uncharacterized protein LOC110694241 [Chenopodium quinoa]
gene43632	0.904382	0.912559	0.794695	0.870545	0.270569	0.192506	0.091909	0.184995	-2.1835	down	2.13415e-07	--	Protein processing in endoplasmic reticulum (ko04141)	PPR repeat family	Pentatricopeptide repeat-containing protein At1g12775, mitochondrial OS=Arabidopsis thaliana OX=3702 GN=At1g12775 PE=2 SV=1	putative pentatricopeptide repeat-containing protein At1g12700, mitochondrial [Chenopodium quinoa]
gene31010	0.584009	0.842022	0.584408	0.670146	2.55816	2.51451	1.95368	2.34212	1.77209	up	9.52721e-13	Molecular Function: uracil DNA N-glycosylase activity (GO:0004844);; Cellular Component: nucleus (GO:0005634);; Cellular Component: mitochondrion (GO:0005739);; Biological Process: base-excision repair (GO:0006284);;	Base excision repair (ko03410)	Uracil DNA glycosylase superfamily	Uracil-DNA glycosylase, mitochondrial OS=Arabidopsis thaliana OX=3702 GN=UNG PE=1 SV=1	uracil-DNA glycosylase, mitochondrial-like [Chenopodium quinoa]
gene23084	0.620625	0.486466	0.748896	0.618662	0.138363	0.183545	0.153111	0.15834	-1.94531	down	4.34527e-06	Molecular Function: antiporter activity (GO:0015297);; Cellular Component: integral component of membrane (GO:0016021);; Molecular Function: xenobiotic transmembrane transporter activity (GO:0042910);;	--	MatE	Protein DETOXIFICATION 19 OS=Arabidopsis thaliana OX=3702 GN=DTX19 PE=2 SV=1	protein DETOXIFICATION 19-like [Chenopodium quinoa]
NewGene_7122	1.58733	1.69883	2.04764	1.77793	3.68681	4.01236	2.90556	3.53491	1.08782	up	1.55359e-13	Molecular Function: protein binding (GO:0005515);;	--	F-box domain	F-box protein At5g49610 OS=Arabidopsis thaliana OX=3702 GN=At5g49610 PE=1 SV=1	F-box protein At5g49610-like [Chenopodium quinoa]
NewGene_12277	6.52457	7.42724	9.19165	7.71448	3.47262	4.23999	3.13636	3.61632	-1.10958	down	3.6818e-06	--	--	--	--	uncharacterized protein LOC110716697 [Chenopodium quinoa]
gene44549	8.59902	8.87678	9.11599	8.86393	3.95081	4.51315	4.75691	4.40696	-1.02626	down	7.85567e-19	Biological Process: polysaccharide catabolic process (GO:0000272);; Molecular Function: beta-amylase activity (GO:0016161);; Molecular Function: amylopectin maltohydrolase activity (GO:0102229);;	Starch and sucrose metabolism (ko00500)	Glycosyl hydrolase family 14	Beta-amylase 8 OS=Arabidopsis thaliana OX=3702 GN=BAM8 PE=1 SV=1	beta-amylase 8-like [Chenopodium quinoa]
gene13646	9.19013	8.5699	9.8445	9.20151	1.5409	2.52714	1.66228	1.91011	-2.27913	down	3.65633e-22	Molecular Function: glucosamine 6-phosphate N-acetyltransferase activity (GO:0004343);; Biological Process: UDP-N-acetylglucosamine biosynthetic process (GO:0006048);;	--	Acetyltransferase (GNAT) family	--	uncharacterized protein LOC110727091, partial [Chenopodium quinoa]
gene3788	1.07732	1.00897	1.40452	1.1636	3.0605	3.31606	3.62661	3.33439	1.48995	up	2.70619e-11	Molecular Function: oxidoreductase activity, acting on the CH-OH group of donors, NAD or NADP as acceptor (GO:0016616);; Molecular Function: NAD binding (GO:0051287);;	Glycine, serine and threonine metabolism (ko00260);; Glyoxylate and dicarboxylate metabolism (ko00630);; Carbon metabolism (ko01200)	D-isomer specific 2-hydroxyacid dehydrogenase, NAD binding domain	Glyoxylate/hydroxypyruvate reductase HPR3 OS=Arabidopsis thaliana OX=3702 GN=HPR3 PE=2 SV=1	glyoxylate/hydroxypyruvate reductase HPR3-like [Chenopodium quinoa]
gene17550	1.72662	1.4936	1.55234	1.59085	0.830123	0.711935	0.618807	0.720288	-1.14024	down	0.000452524	Molecular Function: ATP binding (GO:0005524);; Molecular Function: transferase activity, transferring phosphorus-containing groups (GO:0016772);;	--	Kinase/pyrophosphorylase	Probable pyruvate, phosphate dikinase regulatory protein, chloroplastic OS=Oryza sativa subsp. indica OX=39946 GN=PDRP1 PE=3 SV=1	probable pyruvate, phosphate dikinase regulatory protein, chloroplastic [Chenopodium quinoa]
gene25956	6.51139	7.46936	7.13546	7.03874	3.65991	3.60489	2.84231	3.36904	-1.1011	down	9.37448e-20	Biological Process: autophagosome assembly (GO:0000045);; Cellular Component: Atg1/ULK1 kinase complex (GO:1990316);;	Autophagy - other (ko04136)	Autophagy-related protein 13	Autophagy-related protein 13b OS=Arabidopsis thaliana OX=3702 GN=ATG13B PE=2 SV=1	autophagy-related protein 13b-like [Chenopodium quinoa]
gene16526	1.59169	1.89609	1.58511	1.69097	4.64761	4.69097	4.36893	4.56917	1.41078	up	6.26396e-12	Biological Process: mitochondrial respiratory chain complex I assembly (GO:0032981);;	--	Complex I intermediate-associated protein 30 (CIA30)	Probable complex I intermediate-associated protein 30 OS=Arabidopsis thaliana OX=3702 GN=At1g17350 PE=1 SV=2	probable complex I intermediate-associated protein 30 [Chenopodium quinoa]
gene26233	1.79993	1.63543	2.14752	1.86096	5.02327	6.30444	4.93425	5.42065	1.51291	up	2.88e-12	Molecular Function: catalytic activity (GO:0003824);;	Glycolysis / Gluconeogenesis (ko00010);; Glycine, serine and threonine metabolism (ko00260);; Carbon metabolism (ko01200);; Biosynthesis of amino acids (ko01230)	Histidine phosphatase superfamily (branch 1)	Phosphoglycerate mutase-like protein 4 OS=Arabidopsis thaliana OX=3702 GN=At3g50520 PE=2 SV=1	phosphoglycerate mutase-like protein 4 [Chenopodium quinoa]
gene29860	5.16566	6.49409	5.02609	5.56195	2.3816	1.89361	2.12384	2.13302	-1.40229	down	9.49574e-12	Molecular Function: transferase activity, transferring glycosyl groups (GO:0016757);;	--	Glycosyl transferase family 8	Probable galacturonosyltransferase-like 1 OS=Arabidopsis thaliana OX=3702 GN=GATL1 PE=2 SV=1	probable galacturonosyltransferase-like 1 [Chenopodium quinoa]
gene6297	21.1797	20.5557	21.3411	21.0255	7.84525	7.35131	7.17727	7.45795	-1.5159	down	2.80047e-61	Molecular Function: molecular_function (GO:0003674);; Molecular Function: DNA-binding transcription factor activity (GO:0003700);; Cellular Component: cellular_component (GO:0005575);; Cellular Component: intracellular (GO:0005622);; Cellular Component: obsolete cell (GO:0005623);; Cellular Component: nucleus (GO:0005634);; Biological Process: regulation of transcription, DNA-templated (GO:000635…	Base excision repair (ko03410)	--	Zinc finger protein 7 OS=Arabidopsis thaliana OX=3702 GN=ZFP7 PE=1 SV=1	zinc finger protein 7-like [Chenopodium quinoa]
gene36720	0.768487	0.979165	0.795102	0.847585	0	0.212703	0.104061	0.105588	-2.65744	down	2.10693e-06	Cellular Component: integral component of membrane (GO:0016021);;	--	Protein of unknown function (DUF819)	--	uncharacterized protein LOC110693854 isoform X1 [Chenopodium quinoa]
gene48152	2.14611	3.35648	3.46482	2.98913	6.64132	7.99029	8.1699	7.60051	1.3285	up	2.41918e-12	--	Valine, leucine and isoleucine degradation (ko00280)	Phosphate-induced protein 1 conserved region	Protein PHOSPHATE-INDUCED 1 OS=Nicotiana tabacum OX=4097 GN=PHI-1 PE=2 SV=1	protein EXORDIUM-like [Chenopodium quinoa]
gene28126	5.18821	5.50996	4.71987	5.13935	2.12556	2.16114	2.0662	2.11763	-1.2897	down	2.59096e-28	Biological Process: mRNA splicing, via spliceosome (GO:0000398);;	Spliceosome (ko03040)	PRP1 splicing factor, N-terminal	Protein STABILIZED1 OS=Arabidopsis thaliana OX=3702 GN=STA1 PE=1 SV=1	protein STABILIZED1-like isoform X1 [Chenopodium quinoa]
gene33558	4.60073	4.57293	5.32175	4.83181	0.595385	0.853128	0.854044	0.767519	-2.65651	down	4.642e-27	Molecular Function: DNA binding (GO:0003677);;	Betalain biosynthesis (ko00965)	ZF-HD protein dimerisation region	Zinc-finger homeodomain protein 8 OS=Arabidopsis thaliana OX=3702 GN=ZHD8 PE=1 SV=1	zinc-finger homeodomain protein 8-like [Chenopodium quinoa]
gene55130	0.753108	0.868797	0.779068	0.800324	0.111245	0.185063	0.129933	0.14208	-2.39711	down	6.23784e-08	Molecular Function: ion channel activity (GO:0005216);; Cellular Component: integral component of membrane (GO:0016021);;	Plant-pathogen interaction (ko04626)	Ion transport protein	Putative cyclic nucleotide-gated ion channel 13 OS=Arabidopsis thaliana OX=3702 GN=CNGC13 PE=3 SV=2	cyclic nucleotide-gated ion channel 1-like isoform X1 [Chenopodium quinoa]
gene6593	4.32851	5.52699	4.28011	4.71187	2.29937	1.61202	1.74579	1.88573	-1.33513	down	1.22332e-08	Biological Process: xylan biosynthetic process (GO:0045492);;	--	Polysaccharide biosynthesis	Glucuronoxylan 4-O-methyltransferase 1 OS=Arabidopsis thaliana OX=3702 GN=GXM1 PE=1 SV=1	glucuronoxylan 4-O-methyltransferase 1-like [Chenopodium quinoa]
gene44988	1.78532	1.46765	1.26007	1.50435	3.00819	3.6781	3.31323	3.33317	1.11894	up	2.40272e-06	--	--	--	--	protein CHUP1, chloroplastic-like [Chenopodium quinoa]
NewGene_3581	0.501847	0.541233	0.443781	0.49562	2.20763	1.15033	3.57831	2.31209	2.2122	up	4.47961e-06	Cellular Component: integral component of membrane (GO:0016021);;	--	--	--	ankyrin repeat-containing protein ITN1-like [Chenopodium quinoa]
gene56796	7.20514	6.27887	7.88449	7.12283	2.34787	2.88192	2.74069	2.65683	-1.43399	down	2.7406e-15	Cellular Component: endoplasmic reticulum (GO:0005783);; Cellular Component: ER body (GO:0010168);; Molecular Function: protein self-association (GO:0043621);;	--	--	Uncharacterized protein At4g15545 OS=Arabidopsis thaliana OX=3702 GN=At4g15545 PE=1 SV=1	uncharacterized protein At4g15545-like [Chenopodium quinoa]
gene44823	5.36142	4.73798	5.87778	5.32573	0.726975	1.08211	1.61542	1.1415	-2.22602	down	7.08586e-15	Cellular Component: integral component of membrane (GO:0016021);;	--	--	--	uncharacterized protein LOC110702881 [Chenopodium quinoa]
gene36995	7.07794	7.15541	7.23115	7.15483	15.2814	14.8586	13.6871	14.609	1.00516	up	2.32649e-27	Molecular Function: oxidoreductase activity, acting on the aldehyde or oxo group of donors, NAD or NADP as acceptor (GO:0016620);;	Glycolysis / Gluconeogenesis (ko00010);; Ascorbate and aldarate metabolism (ko00053);; Fatty acid degradation (ko00071);; Valine, leucine and isoleucine degradation (ko00280);; Lysine degradation (ko00310);; Arginine and proline metabolism (ko00330);; Histidine metabolism (ko00340);; Tryptophan metabolism (ko00380);; beta-Alanine metabolism (ko00410);; Glycerolipid metabolism (ko00561);; Pyruvate…	Aldehyde dehydrogenase family	Aldehyde dehydrogenase family 2 member B7, mitochondrial OS=Arabidopsis thaliana OX=3702 GN=ALDH2B7 PE=1 SV=2	aldehyde dehydrogenase family 2 member B7, mitochondrial-like [Chenopodium quinoa]
gene6162	4.66913	4.57618	5.06534	4.77022	2.38701	1.70943	1.83629	1.97758	-1.29261	down	9.52284e-10	Molecular Function: double-stranded DNA binding (GO:0003690);; Biological Process: regulation of transcription, DNA-templated (GO:0006355);;	--	mTERF	Transcription termination factor MTERF6, chloroplastic/mitochondrial OS=Arabidopsis thaliana OX=3702 GN=MTERF6 PE=2 SV=1	transcription termination factor MTERF6, chloroplastic/mitochondrial-like [Chenopodium quinoa]
gene47868	22.5697	21.5094	25.1426	23.0739	8.50708	12.997	8.21924	9.90778	-1.24337	down	7.52057e-19	Cellular Component: endoplasmic reticulum membrane (GO:0005789);; Cellular Component: integral component of membrane (GO:0016021);;	--	Reticulon	Reticulon-like protein B12 OS=Arabidopsis thaliana OX=3702 GN=RTNLB12 PE=2 SV=1	reticulon-like protein B12 [Chenopodium quinoa]
gene15602	2.71867	2.13898	3.15118	2.66961	5.97326	5.62105	4.77266	5.45566	1.00338	up	3.31072e-06	Molecular Function: molecular_function (GO:0003674);; Molecular Function: catalytic activity (GO:0003824);; Molecular Function: glutathione transferase activity (GO:0004364);; Molecular Function: protein binding (GO:0005515);; Cellular Component: cellular_component (GO:0005575);; Cellular Component: intracellular (GO:0005622);; Cellular Component: obsolete cell (GO:0005623);; Cellular Component: …	Glutathione metabolism (ko00480)	Glutathione S-transferase, N-terminal domain	Probable glutathione S-transferase parC OS=Nicotiana tabacum OX=4097 GN=PARC PE=2 SV=1	probable glutathione S-transferase [Chenopodium quinoa]
gene31037	13.0033	13.0357	14.5092	13.5161	3.94408	5.01183	6.19862	5.05151	-1.43211	down	2.88357e-25	--	--	Zinc finger, C3HC4 type (RING finger)	--	uncharacterized protein LOC110687733 [Chenopodium quinoa]
gene18531	6.03392	6.24542	6.5733	6.28421	2.98306	3.43943	2.68353	3.03534	-1.07351	down	2.83811e-53	--	--	Vacuolar sorting-associated protein 13, N-terminal	--	uncharacterized protein LOC110732449 isoform X1 [Chenopodium quinoa]
gene49315	13.7199	15.537	14.8975	14.7181	2.46396	2.34828	2.29473	2.36899	-2.64881	down	2.54077e-85	--	Plant hormone signal transduction (ko04075)	GRAS domain family	DELLA protein GAI1 OS=Vitis vinifera OX=29760 GN=GAI1 PE=2 SV=1	DELLA protein GAI1-like [Chenopodium quinoa]
gene3347	0.183592	0.300495	0.132814	0.205634	1.2759	1.63023	1.05961	1.32191	2.61856	up	4.46106e-14	Molecular Function: DNA binding (GO:0003677);; Cellular Component: nucleus (GO:0005634);; Biological Process: DNA repair (GO:0006281);; Molecular Function: 5'-3' exodeoxyribonuclease activity (GO:0035312);;	Mismatch repair (ko03430)	XPG N-terminal domain	Exonuclease 1 OS=Arabidopsis thaliana OX=3702 GN=EXO1 PE=2 SV=2	exonuclease 1-like [Chenopodium quinoa]
gene4341	29.5027	27.8934	29.6425	29.0129	0	0	0.143814	0.047938	-8.91775	down	2.4941e-17	--	--	--	Photosystem II 5 kDa protein, chloroplastic OS=Gossypium hirsutum OX=3635 GN=PSBT PE=4 SV=1	photosystem II 5 kDa protein, chloroplastic-like [Chenopodium quinoa]
gene52811	12.4624	10.5901	13.2722	12.1082	0.825554	0.683597	0.556203	0.688451	-4.07968	down	3.84746e-42	Biological Process: photosynthetic electron transport in photosystem I (GO:0009773);; Biological Process: photosynthetic NADP+ reduction (GO:0009780);; Cellular Component: chloroplast envelope (GO:0009941);; Cellular Component: integral component of membrane (GO:0016021);; Cellular Component: chloroplast photosystem I (GO:0030093);; Biological Process: photosystem I stabilization (GO:0042550);; B…	Photosynthesis (ko00195)	Photosystem I psaG / psaK	Photosystem I reaction center subunit V, chloroplastic OS=Spinacia oleracea OX=3562 GN=PSAG PE=1 SV=1	photosystem I reaction center subunit V, chloroplastic-like [Chenopodium quinoa]
gene14088	41.1987	45.3323	44.4693	43.6668	13.0534	12.8695	12.8295	12.9174	-1.77829	down	7.70939e-119	--	--	Protein of unknown function, DUF538	--	uncharacterized protein LOC110727553 [Chenopodium quinoa]
gene22981	7.18623	8.7901	7.58591	7.85408	0.527841	0.620768	0.90214	0.683583	-3.48681	down	1.38726e-44	Biological Process: lipid metabolic process (GO:0006629);; Cellular Component: integral component of membrane (GO:0016021);; Molecular Function: oxidoreductase activity, acting on the CH-CH group of donors (GO:0016627);;	Fatty acid elongation (ko00062);; Biosynthesis of unsaturated fatty acids (ko01040);; Fatty acid metabolism (ko01212)	3-oxo-5-alpha-steroid 4-dehydrogenase	Steroid 5-alpha-reductase DET2 OS=Gossypium hirsutum OX=3635 GN=DET2 PE=1 SV=1	very-long-chain enoyl-CoA reductase-like [Chenopodium quinoa]
gene22155	12.8417	15.0153	16.8943	14.9171	2.11678	2.39217	1.9814	2.16345	-2.79728	down	5.35888e-87	Molecular Function: DNA binding (GO:0003677);;	--	Myb-like DNA-binding domain	Transcription factor MYB61 OS=Arabidopsis thaliana OX=3702 GN=MYB61 PE=2 SV=1	transcription factor MYB61-like [Chenopodium quinoa]
gene32253	0.857696	0.952203	1.4688	1.0929	2.50823	2.39674	2.79807	2.56768	1.18444	up	0.000635142	Molecular Function: protein dimerization activity (GO:0046983);;	--	Helix-loop-helix DNA-binding domain	Transcription factor PRE6 OS=Arabidopsis thaliana OX=3702 GN=PRE6 PE=1 SV=1	transcription factor PRE6-like [Chenopodium quinoa]
gene46303	174.806	182.49	185.431	180.909	4.26352	4.60104	4.43026	4.43161	-5.3694	down	0	--	Ribosome biogenesis in eukaryotes (ko03008);; Circadian rhythm - plant (ko04712)	Protein of unknown function (DUF642)	--	uncharacterized protein LOC110704518 [Chenopodium quinoa]
gene3938	1.07139	1.29131	1.51651	1.29307	0.431257	0.18223	0.511929	0.375139	-1.7072	down	0.00174582	--	--	Universal stress protein family	--	uncharacterized protein LOC110697224 [Chenopodium quinoa]
gene36398	0.688505	0.634525	0.784265	0.702432	5.1927	4.93878	4.08032	4.73727	2.71792	up	4.69643e-49	Cellular Component: integral component of membrane (GO:0016021);;	--	Cotton fibre expressed protein	--	uncharacterized protein LOC110693536 [Chenopodium quinoa]
gene14945	2.76599	2.37526	1.83792	2.32639	0.237679	0.159645	0.188543	0.195289	-3.56513	down	1.18683e-17	Molecular Function: double-stranded DNA binding (GO:0003690);; Biological Process: regulation of transcription, DNA-templated (GO:0006355);;	--	mTERF	Transcription termination factor MTEF1, chloroplastic OS=Arabidopsis thaliana OX=3702 GN=MTERF1 PE=2 SV=2	transcription termination factor MTEF1, chloroplastic-like [Chenopodium quinoa]
gene55485	14.7529	14.9761	14.9777	14.9022	7.73436	7.20713	7.18139	7.37429	-1.00396	down	1.83485e-34	Cellular Component: integral component of membrane (GO:0016021);;	--	Zein-binding	Protein FLOURY 1 OS=Zea mays OX=4577 GN=FL1 PE=1 SV=1	uncharacterized protein LOC110714948 [Chenopodium quinoa]
gene7090	0.209057	0.078946	0.205269	0.164424	2.11878	1.49191	1.54503	1.71857	3.27559	up	2.98902e-15	--	--	Domain of unknown function (DUF4228)	--	uncharacterized protein LOC110719292 [Chenopodium quinoa]
gene41124	3.11904	3.65589	3.18741	3.32078	14.497	15.2596	14.843	14.8666	2.13399	up	8.00708e-46	--	--	Cotton fibre expressed protein	--	uncharacterized protein LOC110698893 [Chenopodium quinoa]
gene48811	6.27608	4.28542	3.87137	4.81096	15.6241	14.9011	17.1459	15.8904	1.69802	up	4.32353e-18	Cellular Component: integral component of membrane (GO:0016021);;	--	Transmembrane proteins 14C	Protein FATTY ACID EXPORT 7 OS=Arabidopsis thaliana OX=3702 GN=FAX7 PE=3 SV=1	protein FATTY ACID EXPORT 7-like [Chenopodium quinoa]
gene826	12.32	14.9647	14.5909	13.9585	30.9536	29.598	36.2175	32.2564	1.19122	up	2.27517e-26	Biological Process: response to heat (GO:0009408);; Biological Process: regulation of abscisic acid biosynthetic process (GO:0010115);;	--	--	Nodulin-related protein 1 OS=Arabidopsis thaliana OX=3702 GN=NRP1 PE=1 SV=1	nodulin-related protein 1-like [Chenopodium quinoa]
gene47418	37.9138	41.5857	43.1063	40.8686	4.12653	4.71489	5.06158	4.63433	-3.15446	down	9.2535e-175	Cellular Component: integral component of membrane (GO:0016021);;	--	Uncharacterized protein family, UPF0114	--	uncharacterized protein LOC110705705 [Chenopodium quinoa]
gene33038	4.2892	5.20104	5.27624	4.92216	1.17815	1.73398	1.68084	1.53099	-1.69307	down	1.07383e-23	Cellular Component: membrane (GO:0016020);; Molecular Function: long-chain-alcohol oxidase activity (GO:0046577);; Molecular Function: flavin adenine dinucleotide binding (GO:0050660);;	--	GMC oxidoreductase	Long-chain-alcohol oxidase FAO2 OS=Lotus japonicus OX=34305 GN=FAO2 PE=2 SV=1	long-chain-alcohol oxidase FAO2-like [Chenopodium quinoa]
gene15989	48.0808	49.134	54.7852	50.6667	13.706	15.7693	11.8101	13.7618	-1.90187	down	2.61334e-99	Cellular Component: integral component of membrane (GO:0016021);; Molecular Function: oxidoreductase activity (GO:0016491);;	--	Eukaryotic cytochrome b561	Transmembrane ascorbate ferrireductase 1 OS=Arabidopsis thaliana OX=3702 GN=CYB561A PE=1 SV=1	transmembrane ascorbate ferrireductase 1-like [Chenopodium quinoa]
NewGene_7470	0.454415	0.469339	0.521507	0.481754	0.563388	1.36923	1.12007	1.01756	1.18565	up	0.00627777	Molecular Function: protein dimerization activity (GO:0046983);;	--	--	Transcription factor SPATULA OS=Arabidopsis thaliana OX=3702 GN=SPT PE=1 SV=1	transcription factor SPATULA-like [Chenopodium quinoa]
gene21791	4.60454	4.63724	4.27873	4.50684	2.10194	2.08296	1.64118	1.94203	-1.23867	down	2.96684e-11	Molecular Function: oxidoreductase activity (GO:0016491);;	--	Saccharopine dehydrogenase NADP binding domain	--	uncharacterized protein LOC110736263 [Chenopodium quinoa]
gene45257	8.2808	7.45476	6.62978	7.45511	4.09719	2.88322	3.69954	3.55999	-1.08066	down	7.27255e-07	Molecular Function: motor activity (GO:0003774);; Cellular Component: cytoplasm (GO:0005737);; Cellular Component: microtubule (GO:0005874);; Biological Process: microtubule-based process (GO:0007017);; Cellular Component: dynein complex (GO:0030286);;	--	Dynein light chain type 1	--	dynein light chain 1, cytoplasmic-like [Chenopodium quinoa]
gene25239	3.54447	3.45237	3.6834	3.56008	1.06014	1.19725	1.88199	1.37979	-1.30886	down	8.84041e-09	Cellular Component: integral component of membrane (GO:0016021);;	--	short chain dehydrogenase	Short-chain dehydrogenase TIC 32, chloroplastic OS=Arabidopsis thaliana OX=3702 GN=TIC32 PE=2 SV=1	dehydrogenase/reductase SDR family member on chromosome X-like isoform X1 [Chenopodium quinoa]
gene32996	1.0537	0.763333	1.0181	0.945045	0.16199	0.278205	0.166521	0.202239	-2.22339	down	2.69002e-12	Molecular Function: protein kinase activity (GO:0004672);; Molecular Function: ATP binding (GO:0005524);; Cellular Component: integral component of membrane (GO:0016021);;	Plant hormone signal transduction (ko04075)	Leucine rich repeat	MDIS1-interacting receptor like kinase 2 OS=Arabidopsis thaliana OX=3702 GN=MIK2 PE=1 SV=3	MDIS1-interacting receptor like kinase 2-like [Chenopodium quinoa]
gene40662	0.785958	0.69059	0.834438	0.770329	0.057141	0.15328	0	0.0701403	-3.32154	down	4.60176e-06	--	--	--	--	uncharacterized protein LOC110698127 [Chenopodium quinoa]
gene4292	12.1427	13.7227	14.3893	13.4182	45.8491	44.5843	44.1337	44.8557	1.71942	up	3.50088e-122	--	Endocytosis (ko04144)	BURP domain	BURP domain-containing protein 3 OS=Oryza sativa subsp. japonica OX=39947 GN=BURP3 PE=2 SV=1	BURP domain-containing protein 5-like [Chenopodium quinoa]
gene27813	76.6668	74.6732	71.3608	74.2336	148.098	131.939	183.06	154.366	1.03846	up	1.43016e-08	Molecular Function: methylenetetrahydrofolate dehydrogenase (NADP+) activity (GO:0004488);;	One carbon pool by folate (ko00670)	Tetrahydrofolate dehydrogenase/cyclohydrolase, NAD(P)-binding domain	Bifunctional protein FolD 1, mitochondrial OS=Arabidopsis thaliana OX=3702 GN=FOLD1 PE=2 SV=1	bifunctional protein FolD 2-like [Chenopodium quinoa]
gene4016	6.95074	7.03444	7.82233	7.26917	3.88747	3.55561	3.03769	3.49359	-1.07581	down	1.3572e-16	Cellular Component: integral component of membrane (GO:0016021);;	--	Transmembrane Fragile-X-F protein	Probable BOI-related E3 ubiquitin-protein ligase 3 OS=Arabidopsis thaliana OX=3702 GN=BRG3 PE=1 SV=1	uncharacterized protein LOC110698415 isoform X1 [Chenopodium quinoa]
gene13899	0.174023	0.096755	0.188653	0.153144	0.450651	0.529614	0.528757	0.503007	1.6455	up	0.000127597	Molecular Function: ATP binding (GO:0005524);; Cellular Component: integral component of membrane (GO:0016021);; Molecular Function: ATPase activity (GO:0016887);;	--	ABC-2 type transporter	ABC transporter G family member 31 OS=Arabidopsis thaliana OX=3702 GN=ABCG31 PE=1 SV=1	ABC transporter G family member 31-like [Chenopodium quinoa]
gene42373	40.5054	42.1985	42.1022	41.602	7.96832	8.0565	6.88888	7.6379	-2.46793	down	1.14228e-241	--	--	CRAL/TRIO domain	Patellin-3 OS=Arabidopsis thaliana OX=3702 GN=PATL3 PE=1 SV=2	patellin-3-like [Chenopodium quinoa]
gene10849	22.4917	21.6517	23.5568	22.5667	1.25572	0.701562	0.793603	0.916963	-4.49006	down	2.97489e-66	--	--	Jacalin-like lectin domain	--	protein GOS9-like isoform X1 [Chenopodium quinoa]
gene34436	4.21783	3.59064	3.78471	3.86439	1.4187	2.18926	1.85632	1.82143	-1.09368	down	1.14216e-06	Molecular Function: DNA binding (GO:0003677);; Cellular Component: nucleus (GO:0005634);; Cellular Component: host cell nucleus (GO:0042025);; Molecular Function: metal ion binding (GO:0046872);;	Plant hormone signal transduction (ko04075)	SBP domain	Squamosa promoter-binding-like protein 17 OS=Oryza sativa subsp. japonica OX=39947 GN=SPL17 PE=2 SV=2	squamosa promoter-binding-like protein 17 isoform X1 [Chenopodium quinoa]
gene17077	77.62	77.0274	84.9173	79.8549	218.51	213.422	202.767	211.566	1.38254	up	7.50382e-227	Molecular Function: transferase activity, transferring acyl groups other than amino-acyl groups (GO:0016747);;	--	Transferase family	Benzyl alcohol O-benzoyltransferase OS=Nicotiana tabacum OX=4097 GN=HSR201 PE=1 SV=1	benzyl alcohol O-benzoyltransferase-like [Chenopodium quinoa]
NewGene_3609	0.682014	0.350484	0.432295	0.488264	1.72159	1.74728	1.35304	1.6073	1.77666	up	1.01856e-07	--	--	DDE superfamily endonuclease	--	uncharacterized protein LOC110703942 [Chenopodium quinoa]
gene40966	5.12504	4.35478	3.73835	4.40606	0.854672	1.22898	0.771188	0.951615	-2.21013	down	3.7296e-14	Molecular Function: DNA binding (GO:0003677);; Cellular Component: nucleus (GO:0005634);; Cellular Component: integral component of membrane (GO:0016021);;	--	B3 DNA binding domain	B3 domain-containing protein At1g49475 OS=Arabidopsis thaliana OX=3702 GN=At1g49475 PE=2 SV=2	putative B3 domain-containing protein Os03g0621600 [Chenopodium quinoa]
gene48263	8.07352	8.83085	7.59504	8.16647	20.692	18.5751	19.0832	19.4501	1.23383	up	3.08395e-28	Molecular Function: DNA binding (GO:0003677);; Molecular Function: DNA-binding transcription factor activity (GO:0003700);; Cellular Component: nucleus (GO:0005634);; Molecular Function: protein dimerization activity (GO:0046983);;	--	SRF-type transcription factor (DNA-binding and dimerisation domain)	MADS-box protein AGL24 OS=Arabidopsis thaliana OX=3702 GN=AGL24 PE=1 SV=1	MADS-box protein AGL24-like isoform X1 [Chenopodium quinoa]
gene34198	18.7104	20.1012	19.2876	19.3664	5.02292	5.29042	4.65633	4.98989	-1.9779	down	2.65672e-91	Cellular Component: integral component of membrane (GO:0016021);;	Porphyrin and chlorophyll metabolism (ko00860)	short chain dehydrogenase	Probable chlorophyll(ide) b reductase NYC1, chloroplastic OS=Arabidopsis thaliana OX=3702 GN=NYC1 PE=1 SV=1	probable chlorophyll(ide) b reductase NYC1, chloroplastic [Chenopodium quinoa]
gene20191	47.0144	47.5646	50.3789	48.3193	10.1998	11.4022	10.675	10.759	-2.18955	down	1.02594e-297	Molecular Function: hydrolase activity, hydrolyzing O-glycosyl compounds (GO:0004553);; Biological Process: carbohydrate metabolic process (GO:0005975);;	Amino sugar and nucleotide sugar metabolism (ko00520)	Glycosyl hydrolase family 3 C-terminal domain	Probable beta-D-xylosidase 2 OS=Arabidopsis thaliana OX=3702 GN=BXL2 PE=2 SV=1	probable beta-D-xylosidase 2 [Chenopodium quinoa]
gene5333	0.264851	0.428752	0.500017	0.397873	3.26829	3.09761	2.68265	3.01618	2.87592	up	2.28514e-24	Molecular Function: DNA binding (GO:0003677);; Cellular Component: nucleus (GO:0005634);; Biological Process: regulation of transcription, DNA-templated (GO:0006355);;	--	No apical meristem (NAM) protein	Protein FEZ OS=Arabidopsis thaliana OX=3702 GN=FEZ PE=2 SV=1	protein FEZ-like [Chenopodium quinoa]
gene33689	53.4565	52.1093	55.6866	53.7508	26.3786	27.0346	28.3001	27.2378	-1.0023	down	3.91694e-52	Molecular Function: DNA binding (GO:0003677);; Cellular Component: nucleus (GO:0005634);; Biological Process: regulation of transcription, DNA-templated (GO:0006355);;	--	No apical meristem (NAM) protein	NAC domain-containing protein 83 OS=Arabidopsis thaliana OX=3702 GN=NAC083 PE=1 SV=1	NAC domain-containing protein 83-like [Chenopodium quinoa]
gene32765	7.06307	7.94345	7.05741	7.35464	3.22706	2.33728	3.72084	3.09506	-1.26359	down	4.16132e-16	Molecular Function: sucrose alpha-glucosidase activity (GO:0004575);; Biological Process: carbohydrate metabolic process (GO:0005975);; Cellular Component: integral component of membrane (GO:0016021);;	Galactose metabolism (ko00052);; Starch and sucrose metabolism (ko00500)	Glycosyl hydrolases family 32 N-terminal domain	Acid beta-fructofuranosidase OS=Solanum lycopersicum OX=4081 GN=TIV1 PE=2 SV=1	acid beta-fructofuranosidase-like [Chenopodium quinoa]
gene29906	13.34	13.9256	13.8456	13.7037	5.7018	7.41466	7.00759	6.70802	-1.05012	down	6.79773e-20	Cellular Component: membrane (GO:0016020);;	--	TB2/DP1, HVA22 family	HVA22-like protein i OS=Arabidopsis thaliana OX=3702 GN=HVA22I PE=2 SV=2	HVA22-like protein i [Chenopodium quinoa]
gene12425	6.08139	6.30809	6.35065	6.24671	1.43752	1.35995	2.50663	1.76803	-1.8271	down	8.2489e-18	--	--	--	--	uncharacterized protein LOC110725762 [Chenopodium quinoa]
gene19849	0.495906	0.577655	0.570273	0.547945	5.44703	5.60468	6.11243	5.72138	3.35832	up	1.39641e-42	--	--	--	--	zinc finger protein AEBP2-like [Chenopodium quinoa]
gene56973	1.26097	1.22616	1.12795	1.20503	3.80768	3.39425	2.89691	3.36628	1.45277	up	4.68666e-11	Molecular Function: serine-type carboxypeptidase activity (GO:0004185);;	--	Serine carboxypeptidase	Serine carboxypeptidase-like 34 OS=Arabidopsis thaliana OX=3702 GN=SCPL34 PE=2 SV=2	serine carboxypeptidase-like 34 [Chenopodium quinoa]
NewGene_1798	4.34516	4.85306	4.77936	4.65919	0.608235	0.978223	0.237851	0.608103	-2.91921	down	4.47966e-28	Cellular Component: integral component of membrane (GO:0016021);; Molecular Function: transmembrane transporter activity (GO:0022857);;	--	POT family	Protein NRT1/ PTR FAMILY 5.6 OS=Arabidopsis thaliana OX=3702 GN=NPF5.6 PE=2 SV=1	hypothetical protein SOVF_026680 [Spinacia oleracea]
gene18296	54.2198	59.4429	51.3473	55.0034	118.011	104.012	127.636	116.553	1.06378	up	2.41544e-29	Cellular Component: nucleosome (GO:0000786);; Molecular Function: DNA binding (GO:0003677);; Cellular Component: nucleus (GO:0005634);; Biological Process: nucleosome assembly (GO:0006334);; Cellular Component: host cell nucleus (GO:0042025);; Molecular Function: protein heterodimerization activity (GO:0046982);;	--	Centromere kinetochore component CENP-T histone fold	Histone H4 variant TH011 OS=Triticum aestivum OX=4565 PE=3 SV=2	PREDICTED: uncharacterized protein LOC107825453 [Nicotiana tabacum]
gene21196	3.94766	2.87361	3.93381	3.58502	11.945	15.7249	13.6406	13.7702	1.91422	up	4.69511e-38	Molecular Function: ubiquitin-protein transferase activity (GO:0004842);;	Ubiquitin mediated proteolysis (ko04120)	U-box domain	E3 ubiquitin-protein ligase PUB23 OS=Arabidopsis thaliana OX=3702 GN=PUB23 PE=1 SV=1	E3 ubiquitin-protein ligase PUB23-like [Chenopodium quinoa]
gene24265	28.1124	24.6514	26.67	26.4779	8.66866	8.54424	9.82703	9.01331	-1.57396	down	1.01288e-40	--	--	Pentapeptide repeats (8 copies)	Thylakoid lumenal 17.4 kDa protein, chloroplastic OS=Arabidopsis thaliana OX=3702 GN=TL17 PE=1 SV=2	thylakoid lumenal 17.4 kDa protein, chloroplastic-like [Chenopodium quinoa]
gene22597	4.85794	4.40954	4.5069	4.59146	17.3561	17.0035	16.4361	16.9319	1.8576	up	3.62279e-72	Cellular Component: integral component of membrane (GO:0016021);;	--	Ring finger domain	E3 ubiquitin-protein ligase ATL6 OS=Arabidopsis thaliana OX=3702 GN=ATL6 PE=1 SV=2	E3 ubiquitin-protein ligase ATL31-like [Chenopodium quinoa]
gene388	3.90041	4.17328	5.20381	4.42583	0.774481	0.410768	0	0.395083	-3.36635	down	8.95045e-10	Molecular Function: nucleotide binding (GO:0000166);; Molecular Function: molecular_function (GO:0003674);; Molecular Function: binding (GO:0005488);; Cellular Component: cellular_component (GO:0005575);; Cellular Component: obsolete cell (GO:0005623);; Cellular Component: plasma membrane (GO:0005886);; Molecular Function: drug binding (GO:0008144);; Cellular Component: membrane (GO:0016020);; Mo…	--	Universal stress protein family	Universal stress protein PHOS32 OS=Arabidopsis thaliana OX=3702 GN=PHOS32 PE=1 SV=1	universal stress protein PHOS32-like [Chenopodium quinoa]
gene29372	1.08977	1.13399	1.20117	1.14164	0.323112	0.238875	0.320583	0.29419	-1.93503	down	8.39896e-09	--	--	Domain of unknown function (DUF702)	Protein SHORT INTERNODES OS=Arabidopsis thaliana OX=3702 GN=SHI PE=1 SV=1	protein SHI RELATED SEQUENCE 1-like isoform X1 [Chenopodium quinoa]
gene49261	9.97638	12.2487	11.8742	11.3664	3.955	3.55524	3.72612	3.74545	-1.62075	down	9.8235e-41	Molecular Function: secondary active sulfate transmembrane transporter activity (GO:0008271);; Cellular Component: integral component of membrane (GO:0016021);;	--	Sulfate permease family	Probable sulfate transporter 3.4 OS=Arabidopsis thaliana OX=3702 GN=SULTR3;4 PE=2 SV=1	probable sulfate transporter 3.4 [Chenopodium quinoa]
gene37960	0.564805	0.604446	0.575738	0.581663	2.72517	3.02258	2.11524	2.621	2.13664	up	2.66086e-25	Cellular Component: peroxisome (GO:0005777);; Biological Process: regulation of gene expression (GO:0010468);;	--	NYN domain	--	uncharacterized protein LOC110695208 isoform X1 [Chenopodium quinoa]
gene57347	14.1251	13.3535	13.9963	13.825	5.89349	6.27359	6.53824	6.23511	-1.16978	down	2.75345e-54	Molecular Function: structural constituent of ribosome (GO:0003735);; Cellular Component: ribosome (GO:0005840);; Biological Process: regulation of transcription by RNA polymerase II (GO:0006357);; Biological Process: translation (GO:0006412);; Biological Process: regulation of DNA-templated transcription, elongation (GO:0032784);;	--	Early transcription elongation factor of RNA pol II, NGN section	Protein RNA-directed DNA methylation 3 OS=Arabidopsis thaliana OX=3702 GN=RDM3 PE=1 SV=1	protein RNA-directed DNA methylation 3-like isoform X1 [Chenopodium quinoa]
gene20804	4.34922	3.25735	4.38379	3.99678	0	0.038327	0.10394	0.0474223	-6.31389	down	2.75809e-30	Molecular Function: ion channel activity (GO:0005216);; Cellular Component: integral component of membrane (GO:0016021);;	Plant-pathogen interaction (ko04626)	Ion transport protein	Cyclic nucleotide-gated ion channel 2 OS=Arabidopsis thaliana OX=3702 GN=CNGC2 PE=1 SV=1	cyclic nucleotide-gated ion channel 2-like [Chenopodium quinoa]
gene8172	1.68434	1.49394	1.31425	1.49751	0.020899	0.139174	0	0.0533577	-4.77345	down	1.86581e-13	--	--	Plant mobile domain	--	uncharacterized protein LOC110720727 [Chenopodium quinoa]
gene16467	0.660942	0.752992	0.727795	0.71391	0.097193	0	0	0.0323977	-4.26916	down	0.00152291	Biological Process: phosphorelay signal transduction system (GO:0000160);; Molecular Function: DNA binding (GO:0003677);; Cellular Component: nucleus (GO:0005634);;	Plant hormone signal transduction (ko04075)	Response regulator receiver domain	Two-component response regulator-like APRR2 OS=Arabidopsis thaliana OX=3702 GN=APRR2 PE=2 SV=2	two-component response regulator-like APRR2 [Chenopodium quinoa]
NewGene_6744	0.934664	1.01866	1.08305	1.01213	0.290575	0.260483	0.317351	0.28947	-1.43267	down	0.00165846	Molecular Function: transaminase activity (GO:0008483);; Molecular Function: pyridoxal phosphate binding (GO:0030170);;	Alanine, aspartate and glutamate metabolism (ko00250);; Butanoate metabolism (ko00650)	Aminotransferase class-III	Gamma aminobutyrate transaminase 1, mitochondrial OS=Solanum lycopersicum OX=4081 GN=GABA-TP1 PE=1 SV=1	gamma aminobutyrate transaminase 3, chloroplastic-like [Chenopodium quinoa]
gene37908	12.265	11.5675	12.0366	11.9564	5.84316	4.61232	4.57404	5.00984	-1.27943	down	1.64538e-23	Molecular Function: oxidoreductase activity, acting on the aldehyde or oxo group of donors, disulfide as acceptor (GO:0016624);;	Valine, leucine and isoleucine degradation (ko00280);; Propanoate metabolism (ko00640)	Dehydrogenase E1 component	2-oxoisovalerate dehydrogenase subunit alpha 1, mitochondrial OS=Arabidopsis thaliana OX=3702 GN=At1g21400 PE=2 SV=1	2-oxoisovalerate dehydrogenase subunit alpha 1, mitochondrial-like [Chenopodium quinoa]
gene53812	2.80745	2.08063	2.56313	2.48374	4.7903	5.79464	4.73156	5.1055	1.01265	up	7.93171e-08	--	--	Myb/SANT-like DNA-binding domain	--	uncharacterized protein LOC110712900 [Chenopodium quinoa]
gene54685	7.42959	7.30709	7.0384	7.25836	0.095159	0	0.037939	0.044366	-7.14073	down	4.67416e-21	--	--	Organ specific protein	--	uncharacterized protein LOC110713694 [Chenopodium quinoa]
gene42780	29.5143	31.0629	28.6767	29.7513	1.56782	1.04504	1.67126	1.42804	-4.38849	down	1.21834e-82	Biological Process: defense response (GO:0006952);;	--	Gamma-thionin family	Defensin D2 (Fragment) OS=Spinacia oleracea OX=3562 PE=1 SV=1	defensin D2-like [Chenopodium quinoa]
gene24604	59.4567	55.3354	56.997	57.263	19.0486	17.8277	15.4124	17.4295	-1.73938	down	1.58317e-95	Molecular Function: nucleotide binding (GO:0000166);; Molecular Function: molecular_function (GO:0003674);; Molecular Function: binding (GO:0005488);; Cellular Component: cellular_component (GO:0005575);; Cellular Component: obsolete cell (GO:0005623);; Cellular Component: plasma membrane (GO:0005886);; Molecular Function: drug binding (GO:0008144);; Cellular Component: membrane (GO:0016020);; Mo…	--	Universal stress protein family	Universal stress protein PHOS34 OS=Arabidopsis thaliana OX=3702 GN=PHOS34 PE=1 SV=1	universal stress protein PHOS34-like [Chenopodium quinoa]
gene39428	0.602919	1.05387	1.2301	0.962295	0.050897	0.452728	0.131067	0.211564	-2.16186	down	0.000191619	Molecular Function: monooxygenase activity (GO:0004497);; Molecular Function: iron ion binding (GO:0005506);; Molecular Function: oxidoreductase activity, acting on paired donors, with incorporation or reduction of molecular oxygen (GO:0016705);; Molecular Function: heme binding (GO:0020037);;	--	Cytochrome P450	Cytochrome P450 83B1 OS=Arabidopsis thaliana OX=3702 GN=CYP83B1 PE=1 SV=1	cytochrome P450 83B1-like [Chenopodium quinoa]
gene5031	0.597774	0.73612	0.768633	0.700842	0.13534	0.18618	0.128575	0.150032	-2.1607	down	3.04667e-05	Biological Process: phloem development (GO:0010088);;	--	Sieve element occlusion C-terminus	Protein SIEVE ELEMENT OCCLUSION C OS=Arabidopsis thaliana OX=3702 GN=SEOC PE=4 SV=2	protein SIEVE ELEMENT OCCLUSION C-like [Chenopodium quinoa]
gene32884	3.12258	2.57715	2.52812	2.74262	9.67369	9.93343	10.0797	9.89562	1.82525	up	3.61293e-31	Molecular Function: RNA binding (GO:0003723);; Molecular Function: structural constituent of ribosome (GO:0003735);; Cellular Component: ribosome (GO:0005840);; Biological Process: translation (GO:0006412);;	Ribosome (ko03010)	Ribosomal prokaryotic L21 protein	50S ribosomal protein L21, mitochondrial OS=Arabidopsis thaliana OX=3702 GN=RPL21M PE=1 SV=1	50S ribosomal protein L21, mitochondrial-like [Chenopodium quinoa]
gene22053	9.01039	9.59	9.99917	9.53318	23.4037	19.7188	18.8437	20.6554	1.09196	up	4.36791e-24	Molecular Function: molecular_function (GO:0003674);; Molecular Function: nucleic acid binding (GO:0003676);; Molecular Function: RNA binding (GO:0003723);; Molecular Function: catalytic activity (GO:0003824);; Molecular Function: GTPase activity (GO:0003924);; Molecular Function: binding (GO:0005488);; Cellular Component: cellular_component (GO:0005575);; Cellular Component: intracellular (GO:00…	--	Eukaryotic rRNA processing protein EBP2	Probable rRNA-processing protein EBP2 homolog OS=Arabidopsis thaliana OX=3702 GN=EBP2 PE=1 SV=1	probable rRNA-processing protein EBP2 homolog [Chenopodium quinoa]
gene31359	4.58322	4.3495	5.2302	4.72097	11.0443	12.6744	9.94579	11.2215	1.21917	up	5.93849e-22	Molecular Function: calcium channel activity (GO:0005262);; Cellular Component: mitochondrial inner membrane (GO:0005743);; Molecular Function: uniporter activity (GO:0015292);; Cellular Component: integral component of membrane (GO:0016021);; Biological Process: mitochondrial calcium ion homeostasis (GO:0051560);;	--	Mitochondrial calcium uniporter	Calcium uniporter protein 6, mitochondrial OS=Arabidopsis thaliana OX=3702 GN=At1g09575 PE=2 SV=1	calcium uniporter protein 6, mitochondrial-like [Chenopodium quinoa]
gene16004	149.689	160.12	155.994	155.268	403.134	413.925	409.299	408.786	1.37424	up	7.75075e-227	--	Ribosome (ko03010)	Ribosomal protein L24e	60S ribosomal protein L24 OS=Prunus avium OX=42229 GN=RPL24 PE=2 SV=1	60S ribosomal protein L24-like [Chenopodium quinoa]
gene26119	2.87006	1.87608	2.40327	2.38314	0.128256	0.34401	0.26947	0.247245	-3.21134	down	3.52729e-11	Molecular Function: peptidyl-prolyl cis-trans isomerase activity (GO:0003755);;	--	FKBP-type peptidyl-prolyl cis-trans isomerase	Photosynthetic NDH subunit of lumenal location 4, chloroplastic OS=Arabidopsis thaliana OX=3702 GN=PNSL4 PE=1 SV=1	photosynthetic NDH subunit of lumenal location 4, chloroplastic-like [Chenopodium quinoa]
NewGene_7653	5.82767	5.87068	5.27332	5.65722	0.364438	0.246712	0.208319	0.273156	-4.34027	down	3.74213e-49	Molecular Function: O-methyltransferase activity (GO:0008171);; Biological Process: methylation (GO:0032259);; Molecular Function: protein dimerization activity (GO:0046983);;	Isoquinoline alkaloid biosynthesis (ko00950)	O-methyltransferase domain	(R,S)-reticuline 7-O-methyltransferase OS=Papaver somniferum OX=3469 GN=7OMT PE=1 SV=1	desmethylxanthohumol 6'-O-methyltransferase-like [Chenopodium quinoa]
gene16390	8.64509	5.95193	4.75214	6.44972	0	0	0	0	-9.13197	down	2.17174e-13	--	--	--	--	uncharacterized protein LOC110729989 [Chenopodium quinoa]
gene12670	0.469758	0.471247	0.539619	0.493541	2.76515	2.4492	1.83162	2.34865	2.20389	up	1.07726e-16	--	--	--	--	uncharacterized protein DDB_G0280205-like [Chenopodium quinoa]
gene26438	6.742	6.74478	6.98946	6.82541	20.0253	23.5471	19.0669	20.8797	1.58694	up	1.03725e-56	Molecular Function: DNA-binding transcription factor activity (GO:0003700);;	--	--	Basic leucine zipper 4 OS=Arabidopsis thaliana OX=3702 GN=BZIP4 PE=1 SV=1	basic leucine zipper 34-like [Chenopodium quinoa]
gene742	3.7052	4.19015	3.50348	3.79961	0.686693	0.784799	0.574205	0.681899	-2.46555	down	4.87049e-22	Biological Process: auxin-activated signaling pathway (GO:0009734);;	--	--	Protein BIG GRAIN 1-like E OS=Arabidopsis thaliana OX=3702 GN=At1g69160 PE=2 SV=1	protein BIG GRAIN 1-like E [Chenopodium quinoa]
gene52662	3.27305	2.88781	2.6577	2.93952	0.840501	1.02849	0.891654	0.920213	-1.60542	down	1.67723e-20	Molecular Function: protein binding (GO:0005515);; Molecular Function: ADP binding (GO:0043531);;	--	NB-ARC domain	Putative disease resistance RPP13-like protein 3 OS=Arabidopsis thaliana OX=3702 GN=RPP13L3 PE=3 SV=1	putative disease resistance RPP13-like protein 1 [Chenopodium quinoa]
gene51096	2.96101	2.78721	2.90132	2.88318	0	0.054919	0.134851	0.0632567	-5.50832	down	1.09069e-19	Molecular Function: monooxygenase activity (GO:0004497);; Molecular Function: iron ion binding (GO:0005506);; Molecular Function: oxidoreductase activity, acting on paired donors, with incorporation or reduction of molecular oxygen (GO:0016705);; Molecular Function: heme binding (GO:0020037);;	--	Cytochrome P450	Cytochrome P450 83B1 OS=Arabidopsis thaliana OX=3702 GN=CYP83B1 PE=1 SV=1	cytochrome P450 71A1-like [Chenopodium quinoa]
gene27142	1.43093	0.688338	1.46993	1.1964	2.90656	3.50511	2.84003	3.0839	1.32244	up	7.29733e-06	Cellular Component: integral component of membrane (GO:0016021);;	--	Ring finger domain	E3 ubiquitin-protein ligase SDIR1 OS=Arabidopsis thaliana OX=3702 GN=SDIR1 PE=1 SV=1	E3 ubiquitin-protein ligase SDIR1-like [Chenopodium quinoa]
gene55081	5.28676	5.97098	5.57178	5.60984	15.1769	11.3656	11.9844	12.8423	1.17004	up	8.04662e-17	Cellular Component: mitochondrial large ribosomal subunit (GO:0005762);;	--	--	--	uncharacterized protein LOC110714219 [Chenopodium quinoa]
gene56922	0.870885	1.23255	1.251	1.11815	2.38288	3.41906	1.76387	2.52193	1.13099	up	0.000817895	--	--	GRAM domain	GEM-like protein 4 OS=Arabidopsis thaliana OX=3702 GN=At5g08350 PE=2 SV=1	GEM-like protein 4 [Chenopodium quinoa]
NewGene_8234	18.4805	18.0456	19.697	18.741	8.53278	9.65174	9.44347	9.20933	-1.04473	down	5.43313e-38	Biological Process: gene silencing by RNA (GO:0031047);;	Spliceosome (ko03040);; Protein processing in endoplasmic reticulum (ko04141);; Endocytosis (ko04144)	XS domain	Protein SUPPRESSOR OF GENE SILENCING 3 OS=Solanum lycopersicum OX=4081 GN=SGS3 PE=1 SV=1	protein SUPPRESSOR OF GENE SILENCING 3-like [Chenopodium quinoa]
gene32993	16.3656	15.948	16.0635	16.1257	39.6054	35.0147	34.472	36.364	1.14896	up	4.34194e-56	Molecular Function: RNA binding (GO:0003723);;	--	Nuclear transport factor 2 (NTF2) domain	Nuclear transport factor 2 OS=Arabidopsis thaliana OX=3702 GN=NTF2 PE=1 SV=1	ras GTPase-activating protein-binding protein 2-like isoform X1 [Chenopodium quinoa]
gene49902	0.096603	0.107578	0.030394	0.0781917	0.422301	0.335294	0.503316	0.420304	2.35997	up	1.76998e-05	Molecular Function: calcium transmembrane transporter activity, phosphorylative mechanism (GO:0005388);; Molecular Function: ATP binding (GO:0005524);; Cellular Component: integral component of membrane (GO:0016021);;	--	Cation transporting ATPase, C-terminus	Putative calcium-transporting ATPase 13, plasma membrane-type OS=Arabidopsis thaliana OX=3702 GN=ACA13 PE=3 SV=1	putative calcium-transporting ATPase 13, plasma membrane-type [Chenopodium quinoa]
gene58175	2.90567	3.21552	3.44066	3.18728	21.9108	21.0707	18.536	20.5058	2.67432	up	1.38301e-173	Molecular Function: trehalose-phosphatase activity (GO:0004805);; Biological Process: trehalose biosynthetic process (GO:0005992);;	Starch and sucrose metabolism (ko00500)	Trehalose-phosphatase	Trehalose-phosphate phosphatase A OS=Arabidopsis thaliana OX=3702 GN=TPPA PE=1 SV=1	trehalose-phosphate phosphatase A-like [Chenopodium quinoa]
gene28387	1.2786	1.27375	1.3356	1.29598	0	0	0.058649	0.0195497	-5.85983	down	1.72682e-10	Cellular Component: integral component of membrane (GO:0016021);;	--	Nodulin-like	Protein NUCLEAR FUSION DEFECTIVE 4 OS=Arabidopsis thaliana OX=3702 GN=NFD4 PE=3 SV=1	protein NUCLEAR FUSION DEFECTIVE 4-like [Chenopodium quinoa]
gene8780	26.3166	26.6253	28.0782	27.0067	0.096582	0	0.078037	0.0582063	-8.36029	down	2.30549e-29	Molecular Function: copper ion binding (GO:0005507);; Molecular Function: electron transfer activity (GO:0009055);; Cellular Component: chloroplast thylakoid membrane (GO:0009535);;	Photosynthesis (ko00195)	Copper binding proteins, plastocyanin/azurin family	Plastocyanin, chloroplastic OS=Spinacia oleracea OX=3562 GN=PETE PE=1 SV=2	plastocyanin, chloroplastic-like [Chenopodium quinoa]
gene32919	0.261128	0.235592	0.296529	0.264416	0.651616	1.18942	0.567127	0.802722	1.53969	up	0.00260498	Cellular Component: integral component of membrane (GO:0016021);;	--	--	Tetraspanin-18 OS=Arabidopsis thaliana OX=3702 GN=TOM2AH2 PE=1 SV=1	tetraspanin-18-like isoform X1 [Chenopodium quinoa]
gene11991	3.03262	3.47854	2.83857	3.11658	10.3391	10.6093	9.92205	10.2901	1.69652	up	5.72779e-27	Molecular Function: DNA binding (GO:0003677);; Cellular Component: nucleus (GO:0005634);;	--	Myb-like DNA-binding domain	Transcription factor MYB63 OS=Arabidopsis thaliana OX=3702 GN=MYB63 PE=1 SV=1	transcription factor MYB63-like [Chenopodium quinoa]
gene26343	0.380577	0.400465	0.269361	0.350134	0.659934	1.2711	0.96451	0.965182	1.40349	up	0.00324527	--	--	--	--	uncharacterized protein LOC110682363 [Chenopodium quinoa]
gene14596	1.48286	2.21122	1.52444	1.73951	0.780198	0.41687	0.845175	0.680748	-1.33345	down	0.000925917	Molecular Function: pectate lyase activity (GO:0030570);; Biological Process: pectin catabolic process (GO:0045490);; Molecular Function: metal ion binding (GO:0046872);;	Pentose and glucuronate interconversions (ko00040)	Pectate lyase	Probable pectate lyase P56 OS=Solanum lycopersicum OX=4081 GN=LAT56 PE=2 SV=2	probable pectate lyase 4 [Chenopodium quinoa]
gene26980	0.943079	1.14736	1.34075	1.14373	3.4108	3.61529	3.14255	3.38955	1.54253	up	1.15544e-22	Molecular Function: calcium transmembrane transporter activity, phosphorylative mechanism (GO:0005388);; Molecular Function: ATP binding (GO:0005524);; Cellular Component: integral component of membrane (GO:0016021);;	--	Cation transporting ATPase, C-terminus	Putative calcium-transporting ATPase 13, plasma membrane-type OS=Arabidopsis thaliana OX=3702 GN=ACA13 PE=3 SV=1	putative calcium-transporting ATPase 13, plasma membrane-type [Chenopodium quinoa]
gene24275	3.23564	4.13854	3.36406	3.57941	0.641984	0.265848	0.13315	0.346994	-3.32205	down	3.20406e-15	Cellular Component: cellular_component (GO:0005575);; Cellular Component: intracellular (GO:0005622);; Cellular Component: obsolete cell (GO:0005623);; Cellular Component: cytoplasm (GO:0005737);; Cellular Component: chloroplast (GO:0009507);; Cellular Component: plastid envelope (GO:0009526);; Cellular Component: chloroplast thylakoid (GO:0009534);; Cellular Component: chloroplast thylakoid memb…	--	Rhodanese-like domain	Rhodanese-like domain-containing protein 14, chloroplastic OS=Arabidopsis thaliana OX=3702 GN=At4g27700 PE=2 SV=1	rhodanese-like domain-containing protein 14, chloroplastic [Chenopodium quinoa]
gene16912	12.0875	13.5728	13.7396	13.1333	6.80079	5.80802	5.26506	5.95796	-1.15367	down	9.46978e-11	--	--	Spo12 family	--	uncharacterized protein LOC110730675 [Chenopodium quinoa]
gene57794	28.7325	27.7199	31.9574	29.47	12.9572	10.22	13.9059	12.361	-1.26916	down	7.98042e-26	--	--	Fasciclin domain	Fasciclin-like arabinogalactan protein 11 OS=Arabidopsis thaliana OX=3702 GN=FLA11 PE=2 SV=2	fasciclin-like arabinogalactan protein 11 [Chenopodium quinoa]
gene11326	9.57702	8.68503	9.76784	9.3433	31.6817	31.2279	30.2794	31.063	1.70745	up	1.24643e-60	Molecular Function: protein binding (GO:0005515);;	Glutathione metabolism (ko00480)	Glutathione S-transferase, N-terminal domain	Probable glutathione S-transferase parA OS=Nicotiana tabacum OX=4097 GN=PARA PE=2 SV=1	probable glutathione S-transferase parA [Chenopodium quinoa]
gene15014	6.30773	6.6969	7.08176	6.69546	37.7534	36.8826	34.5133	36.3831	2.41708	up	4.21968e-134	Molecular Function: tubulin binding (GO:0015631);; Molecular Function: ubiquitin protein ligase binding (GO:0031625);; Molecular Function: S100 protein binding (GO:0044548);;	--	CS domain	--	calcyclin-binding protein-like [Chenopodium quinoa]
gene19717	10.618	11.2283	11.4092	11.0852	24.9426	22.5383	27.3035	24.9281	1.14912	up	1.57897e-15	Cellular Component: nucleosome (GO:0000786);; Molecular Function: DNA binding (GO:0003677);; Cellular Component: nucleus (GO:0005634);; Biological Process: nucleosome assembly (GO:0006334);; Cellular Component: host cell nucleus (GO:0042025);; Molecular Function: protein heterodimerization activity (GO:0046982);;	--	Centromere kinetochore component CENP-T histone fold	Histone H4 variant TH011 OS=Triticum aestivum OX=4565 PE=3 SV=2	PREDICTED: uncharacterized protein LOC107825453 [Nicotiana tabacum]
gene24479	18.8934	17.3288	17.2415	17.8212	64.0706	63.6982	105.256	77.6749	2.10931	up	1.74899e-12	Molecular Function: DNA binding (GO:0003677);; Molecular Function: DNA-binding transcription factor activity (GO:0003700);; Cellular Component: nucleus (GO:0005634);;	--	AP2 domain	Ethylene-responsive transcription factor ERF071 OS=Arabidopsis thaliana OX=3702 GN=ERF071 PE=2 SV=1	ethylene-responsive transcription factor ERF071-like [Chenopodium quinoa]
gene43542	2.83983	3.36297	2.92119	3.04133	0.647622	0.759159	0.575897	0.660893	-2.14928	down	2.12017e-06	Cellular Component: integral component of membrane (GO:0016021);;	--	--	--	uncharacterized protein LOC110701465 [Chenopodium quinoa]
gene38813	0.184686	0.14276	0.21177	0.179739	0.924018	0.983135	0.720501	0.875885	2.23439	up	2.42602e-16	Biological Process: double-strand break repair via homologous recombination (GO:0000724);; Biological Process: recombinational repair (GO:0000725);; Biological Process: nucleobase-containing compound metabolic process (GO:0006139);; Biological Process: DNA metabolic process (GO:0006259);; Biological Process: DNA repair (GO:0006281);; Biological Process: double-strand break repair (GO:0006302);; B…	--	Histidine kinase-, DNA gyrase B-, and HSP90-like ATPase	Structural maintenance of chromosomes flexible hinge domain-containing protein GMI1 OS=Arabidopsis thaliana OX=3702 GN=GMI1 PE=2 SV=1	uncharacterized protein LOC110696132 [Chenopodium quinoa]
gene16601	37.9699	40.2658	39.7595	39.3317	110.437	111.64	102.588	108.222	1.4363	up	1.01738e-174	Molecular Function: DNA binding (GO:0003677);; Molecular Function: DNA-binding transcription factor activity (GO:0003700);; Cellular Component: nucleus (GO:0005634);;	--	AP2 domain	Ethylene-responsive transcription factor 1A OS=Arabidopsis thaliana OX=3702 GN=ERF1A PE=1 SV=2	ethylene-responsive transcription factor 1A-like [Chenopodium quinoa]
gene41003	3.59607	3.3994	2.35598	3.11715	11.4015	9.5791	6.96066	9.31374	1.54839	up	1.26279e-13	Molecular Function: DNA binding (GO:0003677);; Cellular Component: nucleus (GO:0005634);;	--	B3 DNA binding domain	B3 domain-containing protein At3g19184 OS=Arabidopsis thaliana OX=3702 GN=At3g19184 PE=2 SV=1	B3 domain-containing protein At3g19184-like [Chenopodium quinoa]
gene20130	14.3595	12.8043	15.2992	14.1543	3.01098	3.35705	4.23441	3.53415	-2.0159	down	1.16007e-47	Molecular Function: DNA-binding transcription factor activity (GO:0003700);; Cellular Component: nucleus (GO:0005634);; Molecular Function: sequence-specific DNA binding (GO:0043565);;	Spliceosome (ko03040)	WRKY DNA -binding domain	Probable WRKY transcription factor 48 OS=Arabidopsis thaliana OX=3702 GN=WRKY48 PE=2 SV=1	probable WRKY transcription factor 23 [Chenopodium quinoa]
gene1003	0.065271	0.187554	0.140944	0.131256	1.78014	2.10772	1.61748	1.83511	3.75418	up	2.44136e-21	Cellular Component: integral component of membrane (GO:0016021);;	--	Ring finger domain	E3 ubiquitin-protein ligase ATL6 OS=Arabidopsis thaliana OX=3702 GN=ATL6 PE=1 SV=2	E3 ubiquitin-protein ligase ATL6-like [Chenopodium quinoa]
gene6443	19.1937	21.7177	25.04	21.9838	7.69413	7.60009	7.65566	7.64996	-1.53926	down	2.11525e-29	Biological Process: response to reactive oxygen species (GO:0000302);; Molecular Function: molecular_function (GO:0003674);; Molecular Function: binding (GO:0005488);; Molecular Function: protein binding (GO:0005515);; Cellular Component: cellular_component (GO:0005575);; Cellular Component: intracellular (GO:0005622);; Cellular Component: obsolete cell (GO:0005623);; Cellular Component: cytoplas…	Protein processing in endoplasmic reticulum (ko04141)	Hsp20/alpha crystallin family	Small heat shock protein, chloroplastic (Fragment) OS=Glycine max OX=3847 GN=HSP22 PE=2 SV=1	small heat shock protein, chloroplastic-like [Chenopodium quinoa]
gene7826	0.266186	0.311927	0.190607	0.25624	0.454593	0.631968	0.604066	0.563542	1.11552	up	0.00380926	Molecular Function: microtubule motor activity (GO:0003777);; Molecular Function: ATP binding (GO:0005524);; Biological Process: microtubule-based movement (GO:0007018);; Molecular Function: microtubule binding (GO:0008017);;	--	Kinesin motor domain	Kinesin-like protein KIN-6 OS=Oryza sativa subsp. japonica OX=39947 GN=KIN6 PE=2 SV=2	kinesin-like protein KIN-6 isoform X1 [Chenopodium quinoa]
gene36650	18.9535	18.8836	20.6961	19.5111	5.41464	6.63331	6.17175	6.07323	-1.70509	down	2.10752e-59	Molecular Function: monooxygenase activity (GO:0004497);; Molecular Function: iron ion binding (GO:0005506);; Molecular Function: oxidoreductase activity, acting on paired donors, with incorporation or reduction of molecular oxygen (GO:0016705);; Molecular Function: heme binding (GO:0020037);;	Isoflavonoid biosynthesis (ko00943)	Cytochrome P450	Cytochrome P450 81Q32 OS=Catharanthus roseus OX=4058 GN=CYP81Q32 PE=2 SV=1	isoflavone 3'-hydroxylase-like [Chenopodium quinoa]
gene11405	61.2963	65.5857	66.7653	64.5491	165.648	172.45	160.463	166.187	1.34728	up	3.71253e-251	Molecular Function: protein disulfide isomerase activity (GO:0003756);; Biological Process: cell redox homeostasis (GO:0045454);;	Protein processing in endoplasmic reticulum (ko04141)	Thioredoxin	Protein disulfide-isomerase OS=Ricinus communis OX=3988 PE=2 SV=1	protein disulfide-isomerase-like [Chenopodium quinoa]
gene15897	1.77806	2.36773	2.95179	2.36586	203.535	212.683	208.388	208.202	6.43773	up	4.24221e-264	Molecular Function: ATP binding (GO:0005524);; Biological Process: protein folding (GO:0006457);; Molecular Function: unfolded protein binding (GO:0051082);;	Protein processing in endoplasmic reticulum (ko04141);; Plant-pathogen interaction (ko04626)	Hsp90 protein	Heat shock protein 83 OS=Ipomoea nil OX=35883 GN=HSP83A PE=2 SV=1	heat shock protein 83-like [Chenopodium quinoa]
gene19495	5.05182	5.52929	5.06652	5.21587	27.0611	27.8314	25.8161	26.9029	2.3406	up	2.1133e-113	Biological Process: response to acid chemical (GO:0001101);; Molecular Function: molecular_function (GO:0003674);; Molecular Function: enzyme inhibitor activity (GO:0004857);; Molecular Function: protein phosphatase inhibitor activity (GO:0004864);; Molecular Function: binding (GO:0005488);; Molecular Function: protein binding (GO:0005515);; Cellular Component: cellular_component (GO:0005575);; C…	MAPK signaling pathway - plant (ko04016);; Plant hormone signal transduction (ko04075)	Polyketide cyclase / dehydrase and lipid transport	Abscisic acid receptor PYL4 OS=Arabidopsis thaliana OX=3702 GN=PYL4 PE=1 SV=1	abscisic acid receptor PYL4-like [Chenopodium quinoa]
gene34833	1.46463	1.53284	1.04741	1.34829	0.566573	0.555111	0.376434	0.499373	-1.44158	down	7.27762e-05	Molecular Function: chromatin binding (GO:0003682);;	--	SAWADEE domain	--	uncharacterized protein LOC110691797 [Chenopodium quinoa]
gene2333	0.305856	0.628586	0.475746	0.470063	4.69126	4.30551	4.11519	4.37065	3.18673	up	9.57577e-37	Cellular Component: integral component of membrane (GO:0016021);;	Endocytosis (ko04144)	Transmembrane amino acid transporter protein	Lysine histidine transporter-like 8 OS=Arabidopsis thaliana OX=3702 GN=AATL1 PE=1 SV=1	lysine histidine transporter-like 8 [Chenopodium quinoa]
gene25907	0.977362	1.06157	1.2249	1.08795	0.573807	0.464435	0.593349	0.543864	-1.006	down	5.26466e-06	Molecular Function: solute:proton antiporter activity (GO:0015299);; Cellular Component: integral component of membrane (GO:0016021);;	--	Sodium/hydrogen exchanger family	Cation/H(+) antiporter 15 OS=Arabidopsis thaliana OX=3702 GN=CHX15 PE=2 SV=1	cation/H(+) antiporter 15-like [Chenopodium quinoa]
gene10277	8.98257	7.95491	8.51609	8.48452	21.5196	20.2622	19.8839	20.5553	1.25192	up	1.63797e-72	Biological Process: defense response (GO:0006952);; Molecular Function: ADP binding (GO:0043531);;	--	NB-ARC domain	Putative disease resistance protein RGA3 OS=Solanum bulbocastanum OX=147425 GN=RGA3 PE=2 SV=2	putative disease resistance protein RGA3 [Chenopodium quinoa]
gene5183	3.65312	3.73015	3.74574	3.70967	9.915	8.83971	9.575	9.44324	1.32336	up	1.71627e-15	Molecular Function: DNA-binding transcription factor activity (GO:0003700);; Cellular Component: nucleus (GO:0005634);; Molecular Function: sequence-specific DNA binding (GO:0043565);;	Plant-pathogen interaction (ko04626)	WRKY DNA -binding domain	Probable WRKY transcription factor 75 OS=Arabidopsis thaliana OX=3702 GN=WRKY75 PE=1 SV=1	probable WRKY transcription factor 75 [Chenopodium quinoa]
gene7530	0.054859	0	0	0.0182863	3.66261	3.66805	2.86715	3.39927	7.47086	up	4.47027e-17	Molecular Function: peroxidase activity (GO:0004601);; Biological Process: response to oxidative stress (GO:0006979);; Molecular Function: heme binding (GO:0020037);; Biological Process: hydrogen peroxide catabolic process (GO:0042744);; Molecular Function: metal ion binding (GO:0046872);;	Phenylpropanoid biosynthesis (ko00940)	Peroxidase	Peroxidase 57 OS=Arabidopsis thaliana OX=3702 GN=PER57 PE=1 SV=1	peroxidase 57-like [Chenopodium quinoa]
gene41527	5.23191	4.98302	6.20836	5.47443	2.74824	2.62193	2.68451	2.68489	-1.04355	down	6.96699e-10	Molecular Function: UDP-glycosyltransferase activity (GO:0008194);;	Zeatin biosynthesis (ko00908)	UDP-glucoronosyl and UDP-glucosyl transferase	UDP-glycosyltransferase 76B1 OS=Arabidopsis thaliana OX=3702 GN=UGT76B1 PE=2 SV=1	UDP-glycosyltransferase 76B1-like [Chenopodium quinoa]
gene47232	19.779	20.2277	19.9678	19.9915	10.2207	10.4413	9.69056	10.1175	-1.00605	down	4.42986e-56	Molecular Function: protein kinase activity (GO:0004672);; Molecular Function: ATP binding (GO:0005524);; Cellular Component: integral component of membrane (GO:0016021);;	Plant hormone signal transduction (ko04075)	Leucine rich repeat	Probably inactive leucine-rich repeat receptor-like protein kinase At2g25790 OS=Arabidopsis thaliana OX=3702 GN=At2g25790 PE=1 SV=1	probably inactive leucine-rich repeat receptor-like protein kinase At2g25790 [Chenopodium quinoa]
gene46380	0.53775	0.279719	0.578845	0.465438	2.48685	2.66573	2.11648	2.42302	2.32363	up	2.33329e-13	Molecular Function: protein kinase activity (GO:0004672);; Molecular Function: ATP binding (GO:0005524);; Cellular Component: integral component of membrane (GO:0016021);;	--	Protein tyrosine and serine/threonine kinase	Cysteine-rich receptor-like protein kinase 5 OS=Arabidopsis thaliana OX=3702 GN=CRK5 PE=1 SV=1	putative receptor-like protein kinase At4g00960 [Chenopodium quinoa]
gene30329	0.464623	0.410116	0.25848	0.37774	1.40184	1.49893	1.06689	1.32255	1.73924	up	7.0013e-06	--	--	Plant transposase (Ptta/En/Spm family)	--	uncharacterized protein LOC110686832 isoform X1 [Chenopodium quinoa]
gene15944	1.52516	1.94125	1.4081	1.62484	3.41866	2.81112	3.94752	3.39244	1.03371	up	0.00869829	Molecular Function: N-acetyltransferase activity (GO:0008080);;	--	Acetyltransferase (GNAT) domain	--	uncharacterized protein LOC110729485 [Chenopodium quinoa]
gene46953	4.74055	4.81748	4.63375	4.7306	9.70265	11.3288	8.68439	9.90528	1.0304	up	1.24592e-34	--	mRNA surveillance pathway (ko03015)	Plant mobile domain	Protein MAIN-LIKE 2 OS=Arabidopsis thaliana OX=3702 GN=At2g04865 PE=1 SV=1	protein MAINTENANCE OF MERISTEMS-like isoform X1 [Chenopodium quinoa]
gene55266	1.3588	1.56027	1.47563	1.4649	0.248105	0.135085	0.309496	0.230895	-2.65727	down	1.1778e-09	Cellular Component: integral component of membrane (GO:0016021);;	--	Transmembrane amino acid transporter protein	Amino acid permease 2 OS=Arabidopsis thaliana OX=3702 GN=AAP2 PE=1 SV=1	amino acid permease 2-like [Chenopodium quinoa]
gene6746	1.49991	1.61111	1.82493	1.64531	3.70191	4.15901	2.83042	3.56378	1.08835	up	8.32078e-12	Cellular Component: integral component of membrane (GO:0016021);;	--	C2 domain	FT-interacting protein 3 OS=Arabidopsis thaliana OX=3702 GN=FTIP3 PE=1 SV=1	FT-interacting protein 1-like [Chenopodium quinoa]
gene44983	8.13736	9.80807	10.2279	9.3911	118.131	123.715	118.402	120.083	3.65315	up	0	Molecular Function: oxidoreductase activity, acting on a sulfur group of donors, disulfide as acceptor (GO:0016671);; Biological Process: sulfate reduction (GO:0019419);;	Sulfur metabolism (ko00920)	Phosphoadenosine phosphosulfate reductase family	5'-adenylylsulfate reductase 1, chloroplastic OS=Arabidopsis thaliana OX=3702 GN=APR1 PE=1 SV=2	5'-adenylylsulfate reductase 1, chloroplastic-like [Chenopodium quinoa]
gene36744	5.59009	7.08892	7.16444	6.61448	96.8818	107.129	100.908	101.64	3.91736	up	0	Biological Process: metal ion transport (GO:0030001);; Molecular Function: metal ion binding (GO:0046872);;	Ribosome biogenesis in eukaryotes (ko03008)	Heavy-metal-associated domain	Heavy metal-associated isoprenylated plant protein 39 OS=Arabidopsis thaliana OX=3702 GN=HIPP39 PE=2 SV=1	heavy metal-associated isoprenylated plant protein 39-like [Chenopodium quinoa]
gene43602	6.87126	6.85812	7.66242	7.1306	1.76935	1.04754	1.37422	1.39704	-2.36183	down	1.41698e-55	Molecular Function: molecular_function (GO:0003674);; Molecular Function: binding (GO:0005488);; Molecular Function: protein binding (GO:0005515);; Cellular Component: cellular_component (GO:0005575);; Cellular Component: intracellular (GO:0005622);; Cellular Component: obsolete cell (GO:0005623);; Cellular Component: cytoplasm (GO:0005737);; Biological Process: biological_process (GO:0008150);; …	--	Filament-like plant protein, long coiled-coil	Filament-like plant protein 3 OS=Arabidopsis thaliana OX=3702 GN=FPP3 PE=1 SV=2	filament-like plant protein 3 [Chenopodium quinoa]
gene31891	13.5689	15.9062	13.3548	14.2766	2.02334	2.39593	0.74529	1.72152	-3.05836	down	6.89205e-39	Cellular Component: integral component of membrane (GO:0016021);;	--	--	--	uncharacterized protein LOC110688608 [Chenopodium quinoa]
gene42801	9.9856	10.811	11.1681	10.6549	1.75686	1.56142	1.63695	1.65174	-2.69458	down	1.96326e-67	Cellular Component: integral component of membrane (GO:0016021);;	--	Nodulin-like	--	uncharacterized protein LOC110700515 [Chenopodium quinoa]
gene16644	0.80921	0.172117	0.44802	0.476449	3.13462	2.95416	3.82143	3.3034	2.70548	up	5.93872e-12	Molecular Function: molecular_function (GO:0003674);; Molecular Function: binding (GO:0005488);; Molecular Function: calcium ion binding (GO:0005509);; Cellular Component: cellular_component (GO:0005575);; Cellular Component: intracellular (GO:0005622);; Cellular Component: obsolete cell (GO:0005623);; Cellular Component: cytoplasm (GO:0005737);; Cellular Component: mitochondrion (GO:0005739);; M…	MAPK signaling pathway - plant (ko04016);; Phosphatidylinositol signaling system (ko04070);; Plant-pathogen interaction (ko04626)	EF hand	Probable calcium-binding protein CML46 OS=Arabidopsis thaliana OX=3702 GN=CML46 PE=1 SV=1	probable calcium-binding protein CML45 [Chenopodium quinoa]
gene277	2.88751	3.02217	2.94583	2.95184	0.156965	0.1236	0.198972	0.159846	-4.18214	down	5.62573e-56	Molecular Function: ATP binding (GO:0005524);; Cellular Component: integral component of membrane (GO:0016021);; Molecular Function: ATPase activity (GO:0016887);; Molecular Function: ATPase-coupled transmembrane transporter activity (GO:0042626);;	ABC transporters (ko02010)	ABC transporter transmembrane region	ABC transporter C family member 3 OS=Arabidopsis thaliana OX=3702 GN=ABCC3 PE=1 SV=1	ABC transporter C family member 3-like isoform X1 [Chenopodium quinoa]
gene57871	0.821971	0.657883	0.738097	0.739317	3.92966	4.35664	3.61665	3.96765	2.39034	up	1.89436e-37	Biological Process: biological_process (GO:0008150);; Biological Process: negative regulation of cell population proliferation (GO:0008285);; Biological Process: regulation of cell population proliferation (GO:0042127);; Biological Process: negative regulation of biological process (GO:0048519);; Biological Process: negative regulation of cellular process (GO:0048523);; Biological Process: regula…	--	PLAC8 family	Cell number regulator 1 OS=Zea mays OX=4577 GN=CNR1 PE=2 SV=1	protein PLANT CADMIUM RESISTANCE 7-like [Chenopodium quinoa]
gene41192	2.35582	1.83793	1.28514	1.8263	0.805924	0.727216	0.448079	0.660406	-1.42395	down	0.00233905	Cellular Component: integral component of membrane (GO:0016021);;	Starch and sucrose metabolism (ko00500)	--	--	uncharacterized protein LOC110698719 [Chenopodium quinoa]
gene37798	0.546523	0.498331	0.348452	0.464435	1.1041	1.81137	1.37756	1.43101	1.595	up	1.14688e-05	Molecular Function: glutamate decarboxylase activity (GO:0004351);; Biological Process: glutamate metabolic process (GO:0006536);; Molecular Function: pyridoxal phosphate binding (GO:0030170);;	Alanine, aspartate and glutamate metabolism (ko00250);; beta-Alanine metabolism (ko00410);; Taurine and hypotaurine metabolism (ko00430);; Butanoate metabolism (ko00650)	Pyridoxal-dependent decarboxylase conserved domain	Glutamate decarboxylase 4 OS=Arabidopsis thaliana OX=3702 GN=GAD4 PE=1 SV=1	glutamate decarboxylase 4-like [Chenopodium quinoa]
gene48685	0.78976	0.713564	0.755696	0.753007	0.144083	0.206188	0.193232	0.181168	-2.00402	down	0.000234835	Biological Process: reproduction (GO:0000003);; Biological Process: cell morphogenesis (GO:0000902);; Biological Process: cell morphogenesis involved in differentiation (GO:0000904);; Biological Process: cell fate determination (GO:0001709);; Biological Process: developmental process involved in reproduction (GO:0003006);; Molecular Function: molecular_function (GO:0003674);; Molecular Function: …	--	Zinc finger, C2H2 type	Zinc finger protein WIP2 OS=Arabidopsis thaliana OX=3702 GN=WIP2 PE=1 SV=1	zinc finger protein WIP2-like [Chenopodium quinoa]
gene55429	18.5328	19.9604	20.7581	19.7504	44.4005	51.3929	42.259	46.0175	1.19555	up	4.70924e-48	Molecular Function: DNA binding (GO:0003677);; Molecular Function: protein dimerization activity (GO:0046983);;	--	hAT family C-terminal dimerisation region	Zinc finger BED domain-containing protein DAYSLEEPER OS=Arabidopsis thaliana OX=3702 GN=HAT PE=1 SV=1	zinc finger BED domain-containing protein DAYSLEEPER-like [Chenopodium quinoa]
gene25724	2.61296	2.1374	1.85109	2.20048	0.877732	0.804477	1.15656	0.946255	-1.48507	down	1.99127e-05	Molecular Function: protein kinase activity (GO:0004672);; Molecular Function: ubiquitin-protein transferase activity (GO:0004842);; Molecular Function: ATP binding (GO:0005524);; Biological Process: protein phosphorylation (GO:0006468);;	Plant-pathogen interaction (ko04626)	Protein tyrosine and serine/threonine kinase	U-box domain-containing protein 33 OS=Arabidopsis thaliana OX=3702 GN=PUB33 PE=2 SV=2	U-box domain-containing protein 33-like isoform X1 [Chenopodium quinoa]
gene53830	13.6677	13.434	12.4279	13.1765	33.1992	36.3218	29.9429	33.1546	1.30541	up	5.46812e-71	--	--	--	IQ domain-containing protein IQM4 OS=Arabidopsis thaliana OX=3702 GN=IQM4 PE=2 SV=1	IQ domain-containing protein IQM1-like [Chenopodium quinoa]
gene33724	15.921	15.2559	14.4439	15.2069	0	0	0	0	-11.7429	down	2.10725e-22	Biological Process: gravitropism (GO:0009630);; Biological Process: regulation of auxin polar transport (GO:2000012);;	--	--	Protein LAZY 1 OS=Arabidopsis thaliana OX=3702 GN=LAZY1 PE=1 SV=1	protein LAZY 1-like [Chenopodium quinoa]
gene19146	1.45759	0.828109	0.774967	1.02022	3.30262	2.70982	2.59086	2.86777	1.46232	up	4.1383e-07	Cellular Component: integral component of membrane (GO:0016021);;	--	Transmembrane amino acid transporter protein	Amino acid transporter AVT1I OS=Arabidopsis thaliana OX=3702 GN=AVT1I PE=3 SV=1	amino acid transporter AVT1I-like [Chenopodium quinoa]
gene33074	1.1665	0.746286	1.21968	1.04416	6.02416	6.27689	5.74702	6.01602	2.4856	up	1.88204e-17	Molecular Function: protein phosphatase inhibitor activity (GO:0004864);; Biological Process: defense response (GO:0006952);; Biological Process: abscisic acid-activated signaling pathway (GO:0009738);; Molecular Function: abscisic acid binding (GO:0010427);; Molecular Function: signaling receptor activity (GO:0038023);;	--	Pathogenesis-related protein Bet v 1 family	--	major allergen Pru ar 1-like [Chenopodium quinoa]
gene10799	16.6737	16.0922	15.2506	16.0055	63.7672	65.3372	71.5973	66.9006	2.04082	up	3.33004e-97	--	--	--	--	uncharacterized protein LOC110723595 [Chenopodium quinoa]
gene15533	2.05677	1.81913	1.91648	1.9308	0.748948	0.603904	0.531009	0.627954	-1.62989	down	2.96445e-08	Molecular Function: protein kinase activity (GO:0004672);; Molecular Function: ATP binding (GO:0005524);;	--	Protein kinase domain	Protein kinase PINOID 2 OS=Arabidopsis thaliana OX=3702 GN=PID2 PE=1 SV=1	protein kinase PINOID 2-like [Chenopodium quinoa]
gene44754	0.588259	0.422107	0.63111	0.547159	4.38382	5.63791	5.5769	5.19954	3.18423	up	2.29392e-30	--	--	GDSL/SGNH-like Acyl-Esterase family found in Pmr5 and Cas1p	Protein trichome birefringence-like 42 OS=Arabidopsis thaliana OX=3702 GN=TBL42 PE=3 SV=1	protein trichome birefringence-like 42 [Chenopodium quinoa]
gene31093	5.11809	5.0556	5.48468	5.21946	13.0458	11.3123	10.4622	11.6068	1.12826	up	2.19476e-22	Molecular Function: N6-(1,2-dicarboxyethyl)AMP AMP-lyase (fumarate-forming) activity (GO:0004018);; Biological Process: 'de novo' IMP biosynthetic process (GO:0006189);; Biological Process: 'de novo' AMP biosynthetic process (GO:0044208);; Molecular Function: (S)-2-(5-amino-1-(5-phospho-D-ribosyl)imidazole-4-carboxamido)succinate AMP-lyase (fumarate-forming) activity (GO:0070626);;	Purine metabolism (ko00230);; Alanine, aspartate and glutamate metabolism (ko00250)	Lyase	--	uncharacterized protein LOC110687782 [Chenopodium quinoa]
NewGene_4108	4.77173	5.0118	4.61698	4.80017	2.03324	2.28146	2.01472	2.10981	-1.20646	down	1.30603e-18	Molecular Function: protein kinase activity (GO:0004672);; Molecular Function: ATP binding (GO:0005524);;	--	Protein kinase domain	Serine/threonine-protein kinase KIPK2 OS=Arabidopsis thaliana OX=3702 GN=KIPK2 PE=1 SV=1	serine/threonine-protein kinase D6PKL1-like [Chenopodium quinoa]
gene19001	16.1339	17.8208	16.5721	16.8422	3.32145	4.51614	6.1828	4.67346	-1.86175	down	1.95706e-31	--	--	--	--	glycine-rich cell wall structural protein-like [Chenopodium quinoa]
gene36014	4.6215	3.84933	3.46066	3.97716	0.158681	0.443916	0.285561	0.296053	-3.71862	down	5.2612e-27	Molecular Function: oxidoreductase activity (GO:0016491);; Molecular Function: metal ion binding (GO:0046872);;	--	2OG-Fe(II) oxygenase superfamily	Deacetoxyvindoline 4-hydroxylase OS=Catharanthus roseus OX=4058 GN=D4H PE=1 SV=2	1-aminocyclopropane-1-carboxylate oxidase homolog 1-like [Chenopodium quinoa]
gene6542	55.8618	54.5611	53.5823	54.6684	136.596	139.494	132.111	136.067	1.2917	up	3.85146e-176	Biological Process: regulation of cell growth (GO:0001558);; Molecular Function: molecular_function (GO:0003674);; Molecular Function: nucleic acid binding (GO:0003676);; Molecular Function: DNA binding (GO:0003677);; Molecular Function: DNA-binding transcription factor activity (GO:0003700);; Molecular Function: binding (GO:0005488);; Molecular Function: protein binding (GO:0005515);; Cellular C…	--	Metallopeptidase family M24	ERBB-3 BINDING PROTEIN 1 OS=Solanum tuberosum OX=4113 GN=EBP1 PE=2 SV=1	ERBB-3 BINDING PROTEIN 1-like [Chenopodium quinoa]
gene15282	2.38146	2.05349	2.60122	2.34539	5.53449	6.40763	3.56953	5.17055	1.10695	up	2.22245e-07	Molecular Function: hydrolase activity, acting on ester bonds (GO:0016788);;	Glycerolipid metabolism (ko00561)	GDSL-like Lipase/Acylhydrolase	GDSL esterase/lipase At4g18970 OS=Arabidopsis thaliana OX=3702 GN=At4g18970 PE=2 SV=1	GDSL esterase/lipase At4g18970-like [Chenopodium quinoa]
gene4824	5.46007	5.1673	5.54946	5.39228	1.55632	1.18816	1.27852	1.341	-2.02262	down	1.46034e-42	Cellular Component: integral component of membrane (GO:0016021);; Molecular Function: transmembrane transporter activity (GO:0022857);;	--	EamA-like transporter family	WAT1-related protein At3g28050 OS=Arabidopsis thaliana OX=3702 GN=At3g28050 PE=2 SV=1	WAT1-related protein At3g28050-like isoform X1 [Chenopodium quinoa]
gene3911	5.14698	3.65225	3.41661	4.07195	0.089756	0.12519	0	0.0716487	-5.73214	down	6.87201e-21	Molecular Function: calcium ion binding (GO:0005509);; Cellular Component: photosystem II oxygen evolving complex (GO:0009654);; Biological Process: photosynthesis (GO:0015979);; Cellular Component: extrinsic component of membrane (GO:0019898);;	Photosynthesis (ko00195)	PsbP	PsbP-like protein 1, chloroplastic OS=Arabidopsis thaliana OX=3702 GN=PPL1 PE=1 SV=1	psbP-like protein 1, chloroplastic [Chenopodium quinoa]
gene32930	0.141176	0.19344	0.103892	0.146169	1.21312	1.35974	1.06679	1.21322	2.97493	up	1.05311e-13	Molecular Function: protein kinase activity (GO:0004672);; Molecular Function: ATP binding (GO:0005524);; Cellular Component: integral component of membrane (GO:0016021);;	--	Protein kinase domain	Protein LYK2 OS=Arabidopsis thaliana OX=3702 GN=LYK2 PE=2 SV=1	protein LYK2-like [Chenopodium quinoa]
gene24867	0.36993	0.714123	0.434646	0.506233	2.32927	2.88157	2.84851	2.68645	2.37533	up	7.40483e-16	Cellular Component: integral component of membrane (GO:0016021);;	--	GDSL/SGNH-like Acyl-Esterase family found in Pmr5 and Cas1p	Protein trichome birefringence-like 6 OS=Arabidopsis thaliana OX=3702 GN=TBL6 PE=2 SV=1	protein trichome birefringence-like 42 [Chenopodium quinoa]
gene2320	4.77854	3.8952	4.53132	4.40169	0	0	0	0	-8.39911	down	2.15655e-11	Biological Process: response to auxin (GO:0009733);;	Plant hormone signal transduction (ko04075)	Auxin responsive protein	Auxin-responsive protein SAUR64 OS=Arabidopsis thaliana OX=3702 GN=SAUR64 PE=2 SV=1	auxin-responsive protein SAUR66-like [Chenopodium quinoa]
gene42713	48.9351	52.9512	55.2846	52.3903	24.9304	27.0659	26.9213	26.3059	-1.01515	down	8.00221e-43	--	--	Domain of unknown function (DUF4228)	--	myb-like protein H [Chenopodium quinoa]
gene45417	10.1112	10.7299	10.609	10.4834	4.62728	4.70142	4.22967	4.51945	-1.23495	down	2.69963e-36	--	--	Protein of unknown function (DUF789)	--	uncharacterized protein LOC110703526 [Chenopodium quinoa]
gene45179	4.79697	3.31371	3.6755	3.92873	0.844805	1.22682	0.878302	0.983309	-2.00015	down	6.33621e-14	Molecular Function: oxidoreductase activity (GO:0016491);; Molecular Function: metal ion binding (GO:0046872);;	Diterpenoid biosynthesis (ko00904)	2OG-Fe(II) oxygenase superfamily	Gibberellin 3-beta-dioxygenase 1 OS=Pisum sativum OX=3888 GN=LE PE=1 SV=1	gibberellin 3-beta-dioxygenase 1-like [Chenopodium quinoa]
gene27971	0.08716	0.065193	0.017297	0.05655	1.643	2.18323	2.12865	1.98496	4.86697	up	5.27221e-22	Cellular Component: integral component of membrane (GO:0016021);;	--	Methyltransferase FkbM domain	--	uncharacterized protein LOC110683959 [Chenopodium quinoa]
gene25376	0.887406	1.32326	1.06967	1.09344	4.84385	6.14304	6.24628	5.74439	2.35336	up	6.93184e-25	Molecular Function: DNA binding (GO:0003677);; Molecular Function: DNA-binding transcription factor activity (GO:0003700);; Cellular Component: nucleus (GO:0005634);; Biological Process: regulation of transcription, DNA-templated (GO:0006355);; Molecular Function: protein dimerization activity (GO:0046983);;	--	SRF-type transcription factor (DNA-binding and dimerisation domain)	MADS-box transcription factor 27 OS=Oryza sativa subsp. japonica OX=39947 GN=MADS27 PE=2 SV=2	MADS-box transcription factor 23-like isoform X1 [Chenopodium quinoa]
gene39856	1.09519	1.24257	1.00313	1.11363	2.35211	2.57671	2.76138	2.5634	1.1804	up	3.89837e-08	--	--	Cell division control protein 24, OB domain 3	--	uncharacterized protein LOC110697275 [Chenopodium quinoa]
gene7172	20.733	19.6428	17.6963	19.3573	0.360149	0.774396	0.327691	0.487412	-5.23995	down	5.84167e-49	Cellular Component: photosystem I (GO:0009522);; Biological Process: photosynthesis (GO:0015979);;	Photosynthesis (ko00195)	Photosystem I psaG / psaK	Photosystem I reaction center subunit psaK, chloroplastic OS=Arabidopsis thaliana OX=3702 GN=PSAK PE=2 SV=2	photosystem I reaction center subunit psaK, chloroplastic-like [Chenopodium quinoa]
gene4602	4.44426	3.29856	3.37019	3.70434	1.02802	0.835369	0.847778	0.903724	-2.04006	down	9.55226e-12	Molecular Function: hydrolase activity (GO:0016787);;	Isoflavonoid biosynthesis (ko00943)	alpha/beta hydrolase fold	2-hydroxyisoflavanone dehydratase OS=Glycyrrhiza echinata OX=46348 GN=HIDM PE=1 SV=1	2-hydroxyisoflavanone dehydratase-like [Chenopodium quinoa]
gene34063	33.3535	34.5635	35.8163	34.5778	14.9211	12.0074	12.0626	12.997	-1.43299	down	1.38707e-67	--	--	Protein of unknown function (DUF1005)	--	uncharacterized protein LOC110690909 [Chenopodium quinoa]
gene2286	2.06453	1.66034	1.50011	1.74166	5.53526	6.21985	5.98863	5.91458	1.73535	up	3.8264e-22	Molecular Function: cation transmembrane transporter activity (GO:0008324);; Cellular Component: integral component of membrane (GO:0016021);;	--	Cation transport protein	Probable cation transporter HKT6 OS=Oryza sativa subsp. japonica OX=39947 GN=HKT6 PE=2 SV=2	sodium transporter HKT1-like [Chenopodium quinoa]
gene16434	4.44106	4.98679	4.48059	4.63615	9.63742	10.3394	8.98141	9.65273	1.03299	up	4.81665e-19	Molecular Function: monooxygenase activity (GO:0004497);; Molecular Function: iron ion binding (GO:0005506);; Cellular Component: integral component of membrane (GO:0016021);; Molecular Function: oxidoreductase activity, acting on paired donors, with incorporation or reduction of molecular oxygen (GO:0016705);; Molecular Function: heme binding (GO:0020037);;	Steroid biosynthesis (ko00100)	Cytochrome P450	Cytochrome P450 710A11 OS=Solanum lycopersicum OX=4081 GN=CYP710A11 PE=1 SV=1	cytochrome P450 710A11-like [Chenopodium quinoa]
gene15791	0.059856	0.118011	0	0.059289	2.51002	2.94464	2.23777	2.56414	5.35544	up	3.45307e-14	--	--	--	--	uncharacterized protein LOC110729400 [Chenopodium quinoa]
gene53437	17.8461	17.4673	18.6331	17.9821	6.02643	7.40189	6.11669	6.515	-1.48463	down	1.11541e-31	Molecular Function: molecular_function (GO:0003674);; Molecular Function: catalytic activity (GO:0003824);; Molecular Function: endopeptidase activity (GO:0004175);; Molecular Function: metalloendopeptidase activity (GO:0004222);; Cellular Component: cellular_component (GO:0005575);; Cellular Component: intracellular (GO:0005622);; Cellular Component: obsolete cell (GO:0005623);; Cellular Compone…	--	--	Protein HHL1, chloroplastic OS=Arabidopsis thaliana OX=3702 GN=HHL1 PE=1 SV=1	protein HHL1, chloroplastic-like [Chenopodium quinoa]
gene5784	1.15302	0.993795	1.05546	1.06742	0.176356	0.319968	0.111909	0.202744	-2.40094	down	7.77125e-08	--	--	--	--	uncharacterized protein LOC110718219 [Chenopodium quinoa]
gene29892	5.55514	5.62894	6.27929	5.82112	1.95575	2.10242	1.8151	1.95776	-1.58804	down	2.49348e-31	--	--	--	--	uncharacterized protein LOC110686361 isoform X1 [Chenopodium quinoa]
gene31791	2.60257	2.08882	2.37697	2.35612	0.568578	0.73341	0.510855	0.604281	-1.9534	down	2.02287e-07	Molecular Function: oxidoreductase activity (GO:0016491);;	Tropane, piperidine and pyridine alkaloid biosynthesis (ko00960)	Enoyl-(Acyl carrier protein) reductase	Tropinone reductase homolog At2g29170 OS=Arabidopsis thaliana OX=3702 GN=At2g29170 PE=3 SV=1	tropinone reductase homolog At2g29360-like isoform X1 [Chenopodium quinoa]
NewGene_10644	7.02468	6.61271	6.50231	6.71323	3.77586	3.18107	2.54223	3.16639	-1.09563	down	3.15385e-15	Cellular Component: nucleus (GO:0005634);; Biological Process: regulation of transcription, DNA-templated (GO:0006355);; Molecular Function: zinc ion binding (GO:0008270);;	--	--	Protein FAR1-RELATED SEQUENCE 5 OS=Arabidopsis thaliana OX=3702 GN=FRS5 PE=1 SV=1	protein FAR1-RELATED SEQUENCE 6-like isoform X2 [Chenopodium quinoa]
NewGene_13272	0.188758	0.166849	0.137388	0.164332	0.909757	1.32543	0.888547	1.04124	2.59875	up	3.94867e-13	--	--	--	--	putative disease resistance protein RGA3 [Chenopodium quinoa]
gene22510	0.774187	1.02431	1.03078	0.943091	0.237694	0.602985	0.475094	0.438591	-1.07491	down	0.00334297	Cellular Component: host cell nucleus (GO:0042025);;	--	Cyclin, N-terminal domain	Cyclin-SDS-like OS=Oryza sativa subsp. japonica OX=39947 GN=SDS PE=2 SV=1	cyclin-SDS-like [Chenopodium quinoa]
gene31102	21.2344	23.3077	22.6277	22.3899	4.55933	6.78853	5.82407	5.72398	-1.98465	down	2.21021e-77	Molecular Function: GTP cyclohydrolase I activity (GO:0003934);; Biological Process: tetrahydrofolate biosynthetic process (GO:0046654);;	Folate biosynthesis (ko00790)	GTP cyclohydrolase I	GTP cyclohydrolase 1 OS=Solanum lycopersicum OX=4081 GN=GCH1 PE=1 SV=1	GTP cyclohydrolase 1-like [Chenopodium quinoa]
gene34066	1.39627	1.79479	1.40017	1.53041	0.593118	0.435644	0.237286	0.422016	-1.83767	down	4.20392e-06	Molecular Function: hydrolase activity, hydrolyzing O-glycosyl compounds (GO:0004553);; Biological Process: carbohydrate metabolic process (GO:0005975);; Molecular Function: chitin binding (GO:0008061);;	Amino sugar and nucleotide sugar metabolism (ko00520)	Glycosyl hydrolases family 18	Class V chitinase OS=Arabidopsis thaliana OX=3702 GN=ChiC PE=1 SV=1	acidic mammalian chitinase-like [Chenopodium quinoa]
gene24617	1.88331	2.13945	1.93126	1.98467	5.08417	4.54412	3.89538	4.50789	1.15761	up	3.68475e-12	Molecular Function: hydrolase activity, hydrolyzing O-glycosyl compounds (GO:0004553);; Biological Process: carbohydrate metabolic process (GO:0005975);; Cellular Component: integral component of membrane (GO:0016021);;	Cyanoamino acid metabolism (ko00460);; Starch and sucrose metabolism (ko00500);; Phenylpropanoid biosynthesis (ko00940)	Glycosyl hydrolase family 1	Beta-glucosidase 11 OS=Arabidopsis thaliana OX=3702 GN=BGLU11 PE=2 SV=2	cyanidin 3-O-glucoside 5-O-glucosyltransferase (acyl-glucose)-like [Chenopodium quinoa]
gene27506	3.47784	4.56719	3.0363	3.69378	10.6703	9.55745	11.6637	10.6305	1.50607	up	4.70801e-19	Molecular Function: RNA binding (GO:0003723);;	Spliceosome (ko03040)	RNA recognition motif. (a.k.a. RRM, RBD, or RNP domain)	Probable RNA-binding protein ARP1 OS=Arabidopsis thaliana OX=3702 GN=ARP1 PE=2 SV=1	probable RNA-binding protein ARP1 [Chenopodium quinoa]
gene38715	4.02157	4.12606	4.13461	4.09408	0	0.103707	0.232016	0.111908	-5.08971	down	2.01709e-06	Molecular Function: ATP binding (GO:0005524);; Cellular Component: integral component of membrane (GO:0016021);; Molecular Function: ATPase activity (GO:0016887);;	--	ABC-2 type transporter	ABC transporter G family member 15 OS=Arabidopsis thaliana OX=3702 GN=ABCG15 PE=2 SV=2	ABC transporter G family member 15-like [Chenopodium quinoa]
gene36073	4.04418	4.22116	4.25604	4.17379	36.3782	34.7885	33.9018	35.0228	3.04456	up	0	--	Plant hormone signal transduction (ko04075)	GRAS domain family	Chitin-inducible gibberellin-responsive protein 1 OS=Oryza sativa subsp. japonica OX=39947 GN=CIGR1 PE=2 SV=1	chitin-inducible gibberellin-responsive protein 1-like [Chenopodium quinoa]
gene31097	1.94015	2.69326	2.08948	2.24096	7.04142	8.16631	6.92226	7.37666	1.69356	up	2.31202e-24	Molecular Function: UDP-glycosyltransferase activity (GO:0008194);;	Flavone and flavonol biosynthesis (ko00944)	UDP-glucoronosyl and UDP-glucosyl transferase	Anthocyanidin-3-O-glucoside rhamnosyltransferase OS=Petunia hybrida OX=4102 GN=RT PE=2 SV=1	LOW QUALITY PROTEIN: anthocyanidin 3-O-glucosyltransferase-like [Chenopodium quinoa]
gene28203	12.1067	10.6456	9.9878	10.9134	5.09264	4.98803	4.07243	4.7177	-1.23453	down	1.7844e-11	--	--	--	--	uncharacterized protein LOC110684397 [Chenopodium quinoa]
gene28003	4.12895	3.82439	4.66512	4.20615	8.59934	8.99166	8.45315	8.68138	1.03043	up	5.46553e-30	Molecular Function: peroxidase activity (GO:0004601);; Cellular Component: extracellular region (GO:0005576);; Biological Process: response to oxidative stress (GO:0006979);; Molecular Function: heme binding (GO:0020037);; Biological Process: hydrogen peroxide catabolic process (GO:0042744);; Molecular Function: metal ion binding (GO:0046872);;	Phenylpropanoid biosynthesis (ko00940)	Peroxidase	Cationic peroxidase 2 OS=Arachis hypogaea OX=3818 GN=PNC2 PE=2 SV=1	cationic peroxidase 2-like [Chenopodium quinoa]
gene9419	7.02782	6.82287	6.76471	6.8718	2.41243	2.50541	3.24012	2.71932	-1.35165	down	4.09675e-10	--	--	DVL family	--	uncharacterized protein LOC110722329 [Chenopodium quinoa]
gene43891	5.88437	4.92086	5.27179	5.359	0.674357	0.852718	1.73719	1.08809	-2.28	down	2.77602e-15	Cellular Component: cellular_component (GO:0005575);; Cellular Component: intracellular (GO:0005622);; Cellular Component: obsolete cell (GO:0005623);; Cellular Component: cytoplasm (GO:0005737);; Cellular Component: chloroplast (GO:0009507);; Cellular Component: plastid stroma (GO:0009532);; Cellular Component: chloroplast thylakoid (GO:0009534);; Cellular Component: chloroplast thylakoid membra…	--	PAP_fibrillin	Probable plastid-lipid-associated protein 4, chloroplastic OS=Arabidopsis thaliana OX=3702 GN=PAP4 PE=1 SV=1	probable plastid-lipid-associated protein 4, chloroplastic [Chenopodium quinoa]
gene13023	15.7973	17.0936	16.9834	16.6248	1.73233	2.06569	1.76861	1.85555	-3.18362	down	8.19304e-165	Biological Process: phosphorelay signal transduction system (GO:0000160);; Cellular Component: nucleus (GO:0005634);;	Circadian rhythm - plant (ko04712)	Response regulator receiver domain	Two-component response regulator-like APRR1 OS=Arabidopsis thaliana OX=3702 GN=APRR1 PE=1 SV=1	two-component response regulator-like APRR1 [Chenopodium quinoa]
gene6750	6.55367	7.57886	6.66813	6.93355	2.72164	2.40578	2.56654	2.56465	-1.45288	down	1.00895e-39	Molecular Function: copper ion binding (GO:0005507);; Molecular Function: ATP binding (GO:0005524);; Cellular Component: integral component of membrane (GO:0016021);; Molecular Function: ATPase-coupled cation transmembrane transporter activity (GO:0019829);; Biological Process: metal ion transport (GO:0030001);;	MAPK signaling pathway - plant (ko04016)	haloacid dehalogenase-like hydrolase	Probable copper-transporting ATPase HMA5 OS=Arabidopsis thaliana OX=3702 GN=HMA5 PE=1 SV=2	probable copper-transporting ATPase HMA5 isoform X1 [Chenopodium quinoa]
gene52963	1.66973	1.94592	2.27518	1.96361	6.7069	6.53766	6.93574	6.72677	1.75386	up	3.04504e-24	Molecular Function: prephenate dehydratase activity (GO:0004664);; Biological Process: L-phenylalanine biosynthetic process (GO:0009094);; Cellular Component: chloroplast stroma (GO:0009570);; Molecular Function: arogenate dehydratase activity (GO:0047769);;	Phenylalanine, tyrosine and tryptophan biosynthesis (ko00400);; Biosynthesis of amino acids (ko01230)	Prephenate dehydratase	Arogenate dehydratase/prephenate dehydratase 2, chloroplastic OS=Arabidopsis thaliana OX=3702 GN=ADT2 PE=1 SV=1	arogenate dehydratase/prephenate dehydratase 2, chloroplastic-like [Chenopodium quinoa]
gene30065	4.66312	4.85399	5.51296	5.01002	10.6139	11.5001	10.0794	10.7311	1.07435	up	5.88195e-19	Molecular Function: protein serine/threonine kinase activity (GO:0004674);; Molecular Function: ATP binding (GO:0005524);;	MAPK signaling pathway - plant (ko04016);; Plant hormone signal transduction (ko04075);; Plant-pathogen interaction (ko04626)	Protein kinase domain	Cold-responsive protein kinase 1 OS=Arabidopsis thaliana OX=3702 GN=CRPK1 PE=1 SV=1	cold-responsive protein kinase 1-like [Chenopodium quinoa]
gene58062	47.5493	45.2976	46.2367	46.3612	15.9189	13.9939	15.3112	15.0747	-1.64281	down	4.2097e-108	Molecular Function: oxidoreductase activity (GO:0016491);; Molecular Function: metal ion binding (GO:0046872);;	Benzoxazinoid biosynthesis (ko00402)	2OG-Fe(II) oxygenase superfamily	1-aminocyclopropane-1-carboxylate oxidase homolog 1 OS=Arabidopsis thaliana OX=3702 GN=At1g06620 PE=2 SV=1	1-aminocyclopropane-1-carboxylate oxidase homolog 1-like [Chenopodium quinoa]
gene36750	0.250573	0.559157	0.424041	0.411257	1.04106	1.21977	0.558164	0.939663	1.16524	up	0.00378254	--	--	Herpesviridae UL52/UL70 DNA primase	--	DNA-directed primase/polymerase protein-like [Chenopodium quinoa]
gene41743	24.7178	24.954	24.8002	24.824	0.660864	0.496149	0.501469	0.552827	-5.47592	down	2.30738e-115	Molecular Function: peroxidase activity (GO:0004601);; Cellular Component: extracellular region (GO:0005576);; Biological Process: response to oxidative stress (GO:0006979);; Molecular Function: heme binding (GO:0020037);; Biological Process: hydrogen peroxide catabolic process (GO:0042744);; Molecular Function: metal ion binding (GO:0046872);;	Phenylpropanoid biosynthesis (ko00940)	Peroxidase	Peroxidase 52 OS=Arabidopsis thaliana OX=3702 GN=PER52 PE=2 SV=1	peroxidase P7-like [Chenopodium quinoa]
gene45333	11.9668	13.3733	12.8369	12.7257	4.57358	4.11994	4.38655	4.36003	-1.56274	down	2.60702e-29	Cellular Component: endoplasmic reticulum (GO:0005783);; Biological Process: protein retention in ER lumen (GO:0006621);; Cellular Component: integral component of membrane (GO:0016021);; Molecular Function: ER retention sequence binding (GO:0046923);;	--	ER lumen protein retaining receptor	ER lumen protein-retaining receptor A OS=Arabidopsis thaliana OX=3702 GN=ERD2A PE=2 SV=1	putative ER lumen protein-retaining receptor C28H8.4 [Chenopodium quinoa]
gene17473	16.147	13.0157	15.3428	14.8352	6.22346	7.6384	7.38235	7.0814	-1.08538	down	1.33625e-12	Cellular Component: cytoplasm (GO:0005737);; Biological Process: autophagy (GO:0006914);;	Autophagy - other (ko04136)	Autophagy protein Atg8 ubiquitin like	Autophagy-related protein 8C OS=Oryza sativa subsp. indica OX=39946 GN=ATG8C PE=3 SV=2	autophagy-related protein 8C-like [Chenopodium quinoa]
gene13632	1.1227	1.25271	0.913361	1.09626	3.49767	3.0627	2.94984	3.17007	1.45334	up	1.55589e-11	--	--	Domain of unknown function (DUF569)	--	unconventional myosin-XVIIIa-like isoform X1 [Chenopodium quinoa]
gene27760	2.83037	3.26231	3.5524	3.21503	1.37217	1.68794	1.58136	1.54716	-1.06514	down	3.78853e-07	Biological Process: chlorophyll biosynthetic process (GO:0015995);; Molecular Function: magnesium protoporphyrin IX methyltransferase activity (GO:0046406);;	Porphyrin and chlorophyll metabolism (ko00860)	Magnesium-protoporphyrin IX methyltransferase C-terminus	Magnesium protoporphyrin IX methyltransferase, chloroplastic OS=Arabidopsis thaliana OX=3702 GN=CHLM PE=1 SV=1	magnesium protoporphyrin IX methyltransferase, chloroplastic-like [Chenopodium quinoa]
gene26365	12.2251	13.481	16.0494	13.9185	1.39395	1.80267	1.35772	1.51811	-3.19521	down	5.85262e-61	Cellular Component: cellular_component (GO:0005575);; Cellular Component: intracellular (GO:0005622);; Cellular Component: obsolete cell (GO:0005623);; Cellular Component: nucleus (GO:0005634);; Cellular Component: cytoplasm (GO:0005737);; Biological Process: multicellular organism development (GO:0007275);; Biological Process: biological_process (GO:0008150);; Biological Process: response to rad…	--	Alpha/beta hydrolase family	Probable esterase KAI2 OS=Arabidopsis thaliana OX=3702 GN=KAI2 PE=1 SV=1	probable esterase KAI2 [Chenopodium quinoa]
gene51118	17.3119	16.1526	16.7092	16.7246	45.2794	46.3653	42.9344	44.8597	1.39927	up	3.70849e-96	Molecular Function: catalytic activity (GO:0003824);;	--	alpha/beta hydrolase fold	Probable 1-acylglycerol-3-phosphate O-acyltransferase OS=Oryza sativa subsp. japonica OX=39947 GN=Os09g0520200 PE=3 SV=3	probable 1-acylglycerol-3-phosphate O-acyltransferase [Chenopodium quinoa]
gene17035	1.13908	1.14866	1.53771	1.27515	0.690621	0.517129	0.682771	0.630174	-1.01702	down	0.00089432	Molecular Function: molecular_function (GO:0003674);; Molecular Function: nucleic acid binding (GO:0003676);; Molecular Function: RNA binding (GO:0003723);; Molecular Function: catalytic activity (GO:0003824);; Molecular Function: nuclease activity (GO:0004518);; Molecular Function: endonuclease activity (GO:0004519);; Molecular Function: binding (GO:0005488);; Cellular Component: cellular_compon…	Plant hormone signal transduction (ko04075)	PPR repeat family	Pentatricopeptide repeat-containing protein At1g03560, mitochondrial OS=Arabidopsis thaliana OX=3702 GN=At1g03560 PE=2 SV=1	pentatricopeptide repeat-containing protein At1g03560, mitochondrial-like [Chenopodium quinoa]
gene17388	8.11256	7.40721	6.48628	7.33535	3.87153	2.28753	2.79353	2.9842	-1.31029	down	7.43058e-08	Molecular Function: electron transfer activity (GO:0009055);;	--	Plastocyanin-like domain	--	umecyanin-like [Chenopodium quinoa]
gene19035	39.6274	36.7926	42.184	39.5347	0.208379	0.369259	0	0.192546	-7.50464	down	1.56391e-56	Molecular Function: molecular_function (GO:0003674);; Molecular Function: binding (GO:0005488);; Molecular Function: copper ion binding (GO:0005507);; Molecular Function: protein binding (GO:0005515);; Cellular Component: cellular_component (GO:0005575);; Cellular Component: intracellular (GO:0005622);; Cellular Component: obsolete cell (GO:0005623);; Cellular Component: cytoplasm (GO:0005737);; …	--	CP12 domain	Calvin cycle protein CP12-2, chloroplastic OS=Arabidopsis thaliana OX=3702 GN=CP12-2 PE=1 SV=1	calvin cycle protein CP12-2, chloroplastic-like [Chenopodium quinoa]
gene28367	72.9345	76.1231	75.1674	74.7417	236.391	241.728	219.367	232.495	1.61337	up	0	Molecular Function: monooxygenase activity (GO:0004497);; Molecular Function: iron ion binding (GO:0005506);; Molecular Function: oxidoreductase activity, acting on paired donors, with incorporation or reduction of molecular oxygen (GO:0016705);; Molecular Function: heme binding (GO:0020037);;	Ubiquinone and other terpenoid-quinone biosynthesis (ko00130);; Phenylpropanoid biosynthesis (ko00940);; Flavonoid biosynthesis (ko00941);; Stilbenoid, diarylheptanoid and gingerol biosynthesis (ko00945)	Cytochrome P450	Trans-cinnamate 4-monooxygenase OS=Populus kitakamiensis OX=34292 GN=CYP73A16 PE=2 SV=1	trans-cinnamate 4-monooxygenase [Chenopodium quinoa]
gene5469	1.26637	1.30381	1.10241	1.22419	2.55398	2.29947	2.83825	2.5639	1.04768	up	0.000106378	Molecular Function: protein dimerization activity (GO:0046983);;	MAPK signaling pathway - plant (ko04016);; Plant hormone signal transduction (ko04075)	Helix-loop-helix DNA-binding domain	Transcription factor bHLH25 OS=Arabidopsis thaliana OX=3702 GN=BHLH25 PE=2 SV=2	transcription factor bHLH18-like [Chenopodium quinoa]
NewGene_4118	4.5597	3.9612	4.09803	4.20631	14.6667	14.3358	17.466	15.4895	1.85325	up	4.1989e-22	Cellular Component: integral component of membrane (GO:0016021);;	--	--	--	hypothetical protein SOVF_000380 [Spinacia oleracea]
gene42694	8.0787	6.86738	7.44258	7.46289	65.7787	67.7593	59.8239	64.454	3.08366	up	0	Molecular Function: monooxygenase activity (GO:0004497);; Molecular Function: iron ion binding (GO:0005506);; Cellular Component: integral component of membrane (GO:0016021);; Molecular Function: oxidoreductase activity, acting on paired donors, with incorporation or reduction of molecular oxygen (GO:0016705);; Molecular Function: heme binding (GO:0020037);;	--	Cytochrome P450	Cytochrome P450 CYP72A219 OS=Panax ginseng OX=4054 PE=2 SV=1	cytochrome P450 CYP72A219-like [Chenopodium quinoa]
gene30938	2.14241	2.15464	2.47185	2.2563	4.54329	4.98843	4.32675	4.61949	1.01087	up	5.96284e-10	Cellular Component: integral component of membrane (GO:0016021);; Molecular Function: transferase activity (GO:0016740);; Molecular Function: transmembrane transporter activity (GO:0022857);;	--	Sugar (and other) transporter	Inositol transporter 4 OS=Arabidopsis thaliana OX=3702 GN=INT4 PE=1 SV=1	inositol transporter 4-like [Chenopodium quinoa]
gene53700	0.786416	0.523562	0.645013	0.651664	1.73104	1.31676	2.01666	1.68815	1.35709	up	3.88986e-07	Molecular Function: protein kinase activity (GO:0004672);; Molecular Function: ATP binding (GO:0005524);; Biological Process: protein phosphorylation (GO:0006468);; Cellular Component: integral component of membrane (GO:0016021);;	--	Protein kinase domain	Putative cysteine-rich receptor-like protein kinase 20 OS=Arabidopsis thaliana OX=3702 GN=CRK20 PE=2 SV=2	putative receptor-like protein kinase At4g00960 [Chenopodium quinoa]
gene42537	1.51091	1.68355	1.80976	1.66807	0.746959	0.480728	0.774786	0.667491	-1.29864	down	0.00192272	--	--	FBD	--	uncharacterized protein LOC110700844 [Chenopodium quinoa]
gene46061	455.609	490.012	484.892	476.837	131.406	136.548	121.543	129.832	-1.90047	down	0	--	--	ABA/WDS induced protein	Abscisic stress-ripening protein 2 OS=Solanum lycopersicum OX=4081 GN=ASR2 PE=3 SV=1	abscisic stress-ripening protein 2-like [Chenopodium quinoa]
gene22300	0.399721	0.533555	0.519436	0.484237	0.060604	0.101358	0.065005	0.0756557	-2.60638	down	4.31832e-05	Biological Process: mitochondrial RNA metabolic process (GO:0000959);; Biological Process: mitochondrial RNA processing (GO:0000963);; Biological Process: RNA 5'-end processing (GO:0000966);; Molecular Function: molecular_function (GO:0003674);; Molecular Function: nucleic acid binding (GO:0003676);; Molecular Function: RNA binding (GO:0003723);; Molecular Function: catalytic activity (GO:0003824…	--	PPR repeat family	Pentatricopeptide repeat-containing protein At1g12300, mitochondrial OS=Arabidopsis thaliana OX=3702 GN=At1g12300 PE=2 SV=1	putative pentatricopeptide repeat-containing protein At1g12700, mitochondrial [Chenopodium quinoa]
gene22701	7.44625	7.62947	7.77171	7.61581	0.910236	0.735517	1.01859	0.888115	-3.10037	down	3.88593e-67	--	--	Glyoxal oxidase N-terminus	Aldehyde oxidase GLOX OS=Vitis pseudoreticulata OX=231512 GN=GLOX PE=2 SV=1	aldehyde oxidase GLOX-like [Chenopodium quinoa]
NewGene_11224	0.535201	0.911227	0.763931	0.736786	2.17121	1.92012	0.998807	1.69671	1.34123	up	0.000668353	--	--	--	--	PREDICTED: uncharacterized protein LOC103956327 [Pyrus x bretschneideri]
gene16675	1.29579	1.93242	1.81416	1.68079	4.74443	4.11578	3.70882	4.18968	1.2959	up	3.1609e-10	Molecular Function: DNA binding (GO:0003677);; Cellular Component: nucleus (GO:0005634);; Biological Process: regulation of transcription, DNA-templated (GO:0006355);;	--	No apical meristem (NAM) protein	Protein FEZ OS=Arabidopsis thaliana OX=3702 GN=FEZ PE=2 SV=1	protein FEZ-like [Chenopodium quinoa]
gene42471	8.71123	10.1839	10.6798	9.85833	21.9256	20.1347	21.0995	21.0533	1.07398	up	1.002e-32	Molecular Function: RNA binding (GO:0003723);; Molecular Function: structural constituent of ribosome (GO:0003735);; Cellular Component: ribosome (GO:0005840);; Biological Process: translation (GO:0006412);; Cellular Component: ribonucleoprotein complex (GO:1990904);;	Ribosome (ko03010)	Ribosomal protein S5, C-terminal domain	30S ribosomal protein S5, chloroplastic OS=Trieres chinensis OX=1514140 GN=rps5 PE=3 SV=1	uncharacterized protein LOC110700255 [Chenopodium quinoa]
gene31696	0.139538	0.227103	0.2901	0.218914	2.15554	1.51433	1.74446	1.80478	2.99598	up	3.3565e-16	Molecular Function: starch binding (GO:2001070);;	--	Starch binding domain	--	uncharacterized protein LOC110688278 [Chenopodium quinoa]
gene47877	0.412934	0.667564	0.46076	0.513753	1.42357	1.15969	1.02944	1.20423	1.22602	up	0.00959299	--	--	PPR repeat family	Pentatricopeptide repeat-containing protein At1g55890, mitochondrial OS=Arabidopsis thaliana OX=3702 GN=At1g55890 PE=1 SV=1	pentatricopeptide repeat-containing protein At1g55890, mitochondrial-like, partial [Chenopodium quinoa]
NewGene_3653	19.2543	20.2774	16.8894	18.807	41.0042	40.1384	46.7946	42.6457	1.15835	up	1.44151e-25	--	--	--	--	uncharacterized protein LOC110701741 isoform X1 [Chenopodium quinoa]
gene29428	4.71243	4.1613	4.2471	4.37361	0.527445	0.089645	0.257428	0.291506	-3.85202	down	2.59674e-19	--	--	--	--	serine/threonine-protein kinase pakG-like [Chenopodium quinoa]
gene49220	6.27201	7.43122	7.48875	7.06399	1.75155	0.809564	1.73758	1.4329	-2.28443	down	1.27515e-14	Biological Process: defense response (GO:0006952);;	--	Pathogenesis-related protein Bet v 1 family	MLP-like protein 43 OS=Arabidopsis thaliana OX=3702 GN=MLP43 PE=1 SV=1	MLP-like protein 43 [Chenopodium quinoa]
gene16003	0.502621	1.12412	0.283948	0.636898	2.84295	1.80345	2.05549	2.23396	1.77786	up	0.000809094	Biological Process: mitotic sister chromatid cohesion (GO:0007064);; Cellular Component: Ctf18 RFC-like complex (GO:0031390);;	--	Ctf8	--	putative uncharacterized protein DDB_G0287975 [Chenopodium quinoa]
gene48209	0.887955	1.15435	1.4143	1.1522	2.34764	3.24852	2.67017	2.75545	1.22397	up	4.27483e-07	Molecular Function: ATP binding (GO:0005524);; Biological Process: protein folding (GO:0006457);; Biological Process: response to heat (GO:0009408);; Molecular Function: heat shock protein binding (GO:0031072);; Molecular Function: metal ion binding (GO:0046872);; Molecular Function: unfolded protein binding (GO:0051082);;	--	DnaJ C terminal domain	Chaperone protein dnaJ 1, mitochondrial OS=Arabidopsis thaliana OX=3702 GN=ATJ1 PE=2 SV=2	chaperone protein dnaJ 1, mitochondrial-like isoform X1 [Chenopodium quinoa]
gene9813	1.83781	1.81783	2.00195	1.88586	0	0	0	0	-8.71536	down	2.44063e-12	Molecular Function: DNA binding (GO:0003677);; Cellular Component: nucleus (GO:0005634);; Biological Process: regulation of transcription, DNA-templated (GO:0006355);;	--	No apical meristem (NAM) protein	NAC domain-containing protein 43 OS=Arabidopsis thaliana OX=3702 GN=NAC043 PE=2 SV=2	NAC domain-containing protein 43-like [Chenopodium quinoa]
gene34403	8.20693	8.70616	9.74017	8.88442	3.59503	4.93038	3.71107	4.07883	-1.14596	down	1.67417e-16	Molecular Function: protein kinase activity (GO:0004672);; Molecular Function: ATP binding (GO:0005524);;	--	Protein kinase domain	Serine/threonine-protein kinase STN7, chloroplastic OS=Arabidopsis thaliana OX=3702 GN=STN7 PE=1 SV=1	serine/threonine-protein kinase STN7, chloroplastic-like [Chenopodium quinoa]
gene29473	0.845846	0.826688	1.10693	0.926488	2.11173	2.19378	1.82699	2.04416	1.11449	up	2.81556e-11	Molecular Function: ATP binding (GO:0005524);; Cellular Component: integral component of membrane (GO:0016021);; Molecular Function: ATPase-coupled cation transmembrane transporter activity (GO:0019829);; Biological Process: metal ion transport (GO:0030001);; Molecular Function: metal ion binding (GO:0046872);;	--	E1-E2 ATPase	Cadmium/zinc-transporting ATPase HMA2 OS=Arabidopsis thaliana OX=3702 GN=HMA2 PE=2 SV=1	putative inactive cadmium/zinc-transporting ATPase HMA3 isoform X1 [Chenopodium quinoa]
gene17765	7.77354	7.38673	9.73724	8.29917	2.08459	2.07992	1.71574	1.96008	-2.09523	down	3.32614e-22	Biological Process: carbohydrate transport (GO:0008643);; Cellular Component: integral component of membrane (GO:0016021);;	--	Sugar efflux transporter for intercellular exchange	Bidirectional sugar transporter SWEET4 OS=Arabidopsis thaliana OX=3702 GN=SWEET4 PE=1 SV=1	bidirectional sugar transporter SWEET4-like [Chenopodium quinoa]
gene42674	12.3707	13.037	12.7845	12.7307	2.49508	3.30722	2.87876	2.89369	-2.15386	down	7.00705e-67	Molecular Function: oxidoreductase activity, acting on the aldehyde or oxo group of donors, NAD or NADP as acceptor (GO:0016620);;	Glycolysis / Gluconeogenesis (ko00010);; Ascorbate and aldarate metabolism (ko00053);; Fatty acid degradation (ko00071);; Valine, leucine and isoleucine degradation (ko00280);; Lysine degradation (ko00310);; Arginine and proline metabolism (ko00330);; Histidine metabolism (ko00340);; Tryptophan metabolism (ko00380);; beta-Alanine metabolism (ko00410);; Glycerolipid metabolism (ko00561);; Pyruvate…	Aldehyde dehydrogenase family	Aldehyde dehydrogenase family 2 member B4, mitochondrial OS=Arabidopsis thaliana OX=3702 GN=ALDH2B4 PE=1 SV=1	aldehyde dehydrogenase family 2 member B4, mitochondrial-like [Chenopodium quinoa]
gene47688	1.39768	1.31779	1.04178	1.25242	3.18644	3.39456	2.75447	3.11183	1.28336	up	0.000312772	Molecular Function: ATP binding (GO:0005524);; Molecular Function: D-alanine-D-alanine ligase activity (GO:0008716);; Molecular Function: metal ion binding (GO:0046872);;	--	HIT domain	14 kDa zinc-binding protein OS=Zea mays OX=4577 GN=ZBP14 PE=1 SV=1	uncharacterized protein LOC110706109 [Chenopodium quinoa]
gene12333	5.96185	6.32799	6.66111	6.31698	13.6441	14.0545	11.4081	13.0356	1.01966	up	1.71757e-13	Biological Process: double-strand break repair via homologous recombination (GO:0000724);; Molecular Function: DNA binding (GO:0003677);;	--	--	DNA repair RAD52-like protein 1, mitochondrial OS=Arabidopsis thaliana OX=3702 GN=RAD52-1 PE=1 SV=1	DNA repair RAD52-like protein 1, mitochondrial [Chenopodium quinoa]
gene2335	0.441556	0.202405	0.225913	0.289958	1.07508	1.58235	0.844268	1.16723	1.94318	up	2.48269e-05	Cellular Component: integral component of membrane (GO:0016021);;	--	Late embryogenesis abundant protein	--	uncharacterized protein LOC110738702 [Chenopodium quinoa]
gene7528	1.30739	1.34301	1.54315	1.39785	4.21697	4.0796	4.26106	4.18588	1.55082	up	4.69518e-11	Molecular Function: peroxidase activity (GO:0004601);; Cellular Component: extracellular region (GO:0005576);; Biological Process: response to oxidative stress (GO:0006979);; Molecular Function: heme binding (GO:0020037);; Biological Process: hydrogen peroxide catabolic process (GO:0042744);; Molecular Function: metal ion binding (GO:0046872);;	Phenylpropanoid biosynthesis (ko00940)	Peroxidase	Peroxidase 57 OS=Arabidopsis thaliana OX=3702 GN=PER57 PE=1 SV=1	peroxidase 57-like [Chenopodium quinoa]
NewGene_2365	28.0895	29.1716	27.5501	28.2704	0	0.460813	0	0.153604	-6.96864	down	2.926e-15	--	--	--	--	feeding circuit activating peptides-like isoform X2 [Chenopodium quinoa]
gene5999	0.858728	0.681931	1.06513	0.868596	2.38491	2.67916	2.15144	2.40517	1.4333	up	6.9613e-09	Molecular Function: molecular_function (GO:0003674);; Molecular Function: catalytic activity (GO:0003824);; Molecular Function: hydrolase activity (GO:0016787);; Molecular Function: hydrolase activity, acting on carbon-nitrogen (but not peptide) bonds (GO:0016810);; Molecular Function: hydrolase activity, acting on carbon-nitrogen (but not peptide) bonds, in linear amides (GO:0016811);;	Arginine and proline metabolism (ko00330);; Phenylalanine metabolism (ko00360);; Tryptophan metabolism (ko00380)	Amidase	Probable amidase At4g34880 OS=Arabidopsis thaliana OX=3702 GN=At4g34880 PE=2 SV=1	putative amidase C869.01 [Chenopodium quinoa]
gene48991	27.1961	26.7067	27.3675	27.0901	14.7844	11.6306	11.3612	12.5921	-1.12758	down	2.84228e-22	--	--	--	--	uncharacterized protein LOC110707514 [Chenopodium quinoa]
gene19272	0.645201	0.460636	0.566287	0.557375	2.28686	1.37847	1.43009	1.69847	1.57388	up	2.15581e-05	Molecular Function: thymidylate kinase activity (GO:0004798);; Molecular Function: ATP binding (GO:0005524);; Biological Process: dTDP biosynthetic process (GO:0006233);;	Pyrimidine metabolism (ko00240)	Thymidylate kinase	Thymidylate kinase OS=Arabidopsis thaliana OX=3702 GN=ZEU1 PE=2 SV=1	thymidylate kinase-like [Chenopodium quinoa]
gene48566	3.24036	2.98393	2.68363	2.9693	7.14367	7.01715	5.64057	6.60046	1.12529	up	3.81048e-18	Molecular Function: protein binding (GO:0005515);; Biological Process: defense response (GO:0006952);; Molecular Function: ADP binding (GO:0043531);;	Plant-pathogen interaction (ko04626)	NB-ARC domain	Disease resistance protein RPM1 OS=Arabidopsis thaliana OX=3702 GN=RPM1 PE=1 SV=1	disease resistance protein RPM1-like [Chenopodium quinoa]
gene29598	0.766264	0.887136	0.968752	0.874051	0	0	0	0	-8.46092	down	1.40934e-11	Molecular Function: UDP-glycosyltransferase activity (GO:0008194);;	Phenylpropanoid biosynthesis (ko00940)	UDP-glucoronosyl and UDP-glucosyl transferase	Scopoletin glucosyltransferase OS=Nicotiana tabacum OX=4097 GN=TOGT1 PE=1 SV=1	scopoletin glucosyltransferase-like [Chenopodium quinoa]
gene6867	1.82731	1.48324	1.5113	1.60728	4.34135	4.4748	4.89116	4.5691	1.48496	up	5.61966e-17	Molecular Function: serine-type endopeptidase activity (GO:0004252);; Molecular Function: ATP binding (GO:0005524);;	--	Subtilase family	Cucumisin OS=Cucumis melo OX=3656 PE=1 SV=1	cucumisin-like isoform X1 [Chenopodium quinoa]
gene491	1.69217	1.44516	1.37216	1.50316	3.13091	3.14365	3.50876	3.26111	1.05797	up	1.83572e-07	Cellular Component: integral component of membrane (GO:0016021);;	Endocytosis (ko04144)	Transmembrane amino acid transporter protein	Lysine histidine transporter-like 6 OS=Arabidopsis thaliana OX=3702 GN=At1g25530 PE=2 SV=1	lysine histidine transporter-like 6 isoform X2 [Chenopodium quinoa]
gene47100	5.18134	6.16168	6.88157	6.07486	1.72678	1.44624	1.6981	1.62371	-1.9189	down	6.37241e-24	--	--	Protein of unknown function (DUF1635)	--	forkhead box protein P1-like [Chenopodium quinoa]
gene20068	9.69506	9.81522	9.45932	9.65653	22.2983	21.2855	18.5834	20.7224	1.0762	up	1.56489e-31	Molecular Function: transaminase activity (GO:0008483);; Biological Process: biosynthetic process (GO:0009058);; Molecular Function: pyridoxal phosphate binding (GO:0030170);;	Lysine biosynthesis (ko00300);; Biosynthesis of amino acids (ko01230)	Aminotransferase class I and II	LL-diaminopimelate aminotransferase, chloroplastic OS=Arabidopsis thaliana OX=3702 GN=DAP PE=1 SV=1	LL-diaminopimelate aminotransferase, chloroplastic-like [Chenopodium quinoa]
gene18644	82.2602	87.8064	85.0619	85.0428	29.3222	30.6646	43.8718	34.6196	-1.31121	down	1.34129e-08	--	--	--	--	glycine-rich cell wall structural protein 1.8-like [Chenopodium quinoa]
gene37013	30.9901	31.4208	31.7622	31.391	6.18525	5.16554	4.4117	5.25416	-2.59527	down	2.62196e-54	Biological Process: negative regulation of translation (GO:0017148);; Molecular Function: rRNA N-glycosylase activity (GO:0030598);;	--	--	--	uncharacterized protein LOC110694145 [Chenopodium quinoa]
NewGene_2583	2.28028	1.92835	2.2851	2.16458	0.751579	0.624383	0.982725	0.786229	-1.44578	down	8.9543e-06	--	--	PPR repeat family	--	putative pentatricopeptide repeat-containing protein At1g12700, mitochondrial [Chenopodium quinoa]
gene23562	0.562999	0.897291	0.454255	0.638182	1.07147	1.62789	1.59692	1.43209	1.13811	up	0.00772564	Molecular Function: DNA binding (GO:0003677);; Molecular Function: DNA-binding transcription factor activity (GO:0003700);; Cellular Component: nucleus (GO:0005634);;	--	AP2 domain	Ethylene-responsive transcription factor ERF017 OS=Arabidopsis thaliana OX=3702 GN=ERF017 PE=2 SV=1	ethylene-responsive transcription factor ERF017-like [Chenopodium quinoa]
gene47772	29.6743	31.7215	32.3536	31.2498	0.343186	1.23853	0.457993	0.679902	-5.52085	down	7.30314e-29	Cellular Component: integral component of membrane (GO:0016021);;	--	Ankyrin repeats (3 copies)	--	ankyrin repeat-containing protein BDA1-like [Chenopodium quinoa]
gene12918	3.9963	2.60925	4.39797	3.66784	0	0	0	0	-8.11937	down	1.63595e-10	Cellular Component: integral component of membrane (GO:0016021);;	--	Protein of unknown function (DUF1118)	--	uncharacterized protein LOC110726327 [Chenopodium quinoa]
gene40713	39.6168	42.8863	42.7243	41.7425	20.4788	20.8677	19.4592	20.2685	-1.06454	down	7.87887e-78	Molecular Function: protein serine/threonine kinase activity (GO:0004674);; Molecular Function: ATP binding (GO:0005524);; Cellular Component: integral component of membrane (GO:0016021);;	--	Protein kinase domain	Probable LRR receptor-like serine/threonine-protein kinase At4g30520 OS=Arabidopsis thaliana OX=3702 GN=At4g30520 PE=1 SV=1	probable LRR receptor-like serine/threonine-protein kinase At4g30520 isoform X1 [Chenopodium quinoa]
gene6942	4.44008	4.88527	5.05478	4.79338	14.3528	14.9219	12.5485	13.941	1.51584	up	5.75821e-47	Molecular Function: catalytic activity (GO:0003824);; Biological Process: biosynthetic process (GO:0009058);; Molecular Function: pyridoxal phosphate binding (GO:0030170);;	Cysteine and methionine metabolism (ko00270);; MAPK signaling pathway - plant (ko04016)	Aminotransferase class I and II	1-aminocyclopropane-1-carboxylate synthase OS=Glycine max OX=3847 GN=ACS1 PE=2 SV=1	1-aminocyclopropane-1-carboxylate synthase-like [Chenopodium quinoa]
gene22059	3.43932	3.69419	3.70833	3.61395	11.3307	12.073	8.99789	10.8005	1.55254	up	4.99701e-49	Molecular Function: ATP-dependent peptidase activity (GO:0004176);; Molecular Function: serine-type endopeptidase activity (GO:0004252);; Molecular Function: ATP binding (GO:0005524);; Cellular Component: mitochondrial matrix (GO:0005759);; Biological Process: protein quality control for misfolded or incompletely synthesized proteins (GO:0006515);; Biological Process: cellular response to oxidati…	--	Lon protease (S16) C-terminal proteolytic domain	Lon protease homolog 1, mitochondrial OS=Arabidopsis thaliana OX=3702 GN=LON1 PE=1 SV=2	lon protease homolog 1, mitochondrial-like [Chenopodium quinoa]
gene57066	57.9479	60.2214	63.6649	60.6114	197.754	218.381	194.619	203.585	1.7242	up	0	Molecular Function: zinc ion binding (GO:0008270);; Molecular Function: oxidoreductase activity (GO:0016491);;	Phenylpropanoid biosynthesis (ko00940)	Alcohol dehydrogenase GroES-like domain	Probable cinnamyl alcohol dehydrogenase 1 OS=Aralia cordata OX=29746 GN=CAD1 PE=2 SV=1	probable cinnamyl alcohol dehydrogenase [Chenopodium quinoa]
gene42327	8.56472	8.20754	8.92337	8.56521	34.3943	39.9646	32.1263	35.4951	2.02492	up	1.32044e-114	Biological Process: response to acid chemical (GO:0001101);; Molecular Function: molecular_function (GO:0003674);; Molecular Function: enzyme inhibitor activity (GO:0004857);; Cellular Component: cellular_component (GO:0005575);; Cellular Component: intracellular (GO:0005622);; Cellular Component: obsolete cell (GO:0005623);; Cellular Component: nucleus (GO:0005634);; Cellular Component: cytoplas…	--	Pirin C-terminal cupin domain	Pirin-like protein OS=Solanum lycopersicum OX=4081 PE=2 SV=1	pirin-like protein [Chenopodium quinoa]
gene22583	6.23403	6.03587	5.98107	6.08365	18.9875	19.2403	17.5412	18.5897	1.58651	up	5.54845e-56	Molecular Function: catalytic activity (GO:0003824);;	--	Histidine phosphatase superfamily (branch 1)	Phosphoglycerate mutase-like protein AT74 OS=Arabidopsis thaliana OX=3702 GN=At3g05170 PE=2 SV=1	phosphoglycerate mutase-like protein AT74H [Chenopodium quinoa]
gene25746	3.74577	2.76603	2.76229	3.09136	1.31573	0.835747	1.53523	1.2289	-1.34649	down	2.22977e-07	Molecular Function: molecular_function (GO:0003674);; Molecular Function: nucleic acid binding (GO:0003676);; Molecular Function: RNA binding (GO:0003723);; Molecular Function: catalytic activity (GO:0003824);; Molecular Function: nuclease activity (GO:0004518);; Molecular Function: endonuclease activity (GO:0004519);; Molecular Function: binding (GO:0005488);; Cellular Component: cellular_compon…	--	PPR repeat family	Pentatricopeptide repeat-containing protein At3g26630, chloroplastic OS=Arabidopsis thaliana OX=3702 GN=PCMP-A6 PE=2 SV=1	pentatricopeptide repeat-containing protein At3g26630, chloroplastic-like [Chenopodium quinoa]
gene53120	0.211421	0.053822	0.198789	0.154677	0.698711	0.849659	1.13027	0.892879	2.42703	up	2.15345e-08	--	--	--	--	uncharacterized protein LOC110711841 isoform X1 [Chenopodium quinoa]
gene36597	196.389	198.198	201.165	198.584	6.0685	2.9704	5.68761	4.90884	-5.3366	down	4.43157e-254	Cellular Component: nucleus (GO:0005634);; Molecular Function: sequence-specific DNA binding (GO:0043565);; Biological Process: positive regulation of transcription, DNA-templated (GO:0045893);;	--	Homeodomain	Homeobox-leucine zipper protein ATHB-52 OS=Arabidopsis thaliana OX=3702 GN=ATHB-52 PE=2 SV=1	homeobox-leucine zipper protein ATHB-52 [Chenopodium quinoa]
gene36959	0.660515	0.683582	0.573815	0.639304	0.023948	0.026338	0	0.016762	-4.471	down	3.10416e-07	Cellular Component: integral component of membrane (GO:0016021);; Molecular Function: transmembrane transporter activity (GO:0022857);;	--	--	WAT1-related protein At3g28050 OS=Arabidopsis thaliana OX=3702 GN=At3g28050 PE=2 SV=1	WAT1-related protein At3g28050-like isoform X1 [Chenopodium quinoa]
gene20926	0.155793	0.067631	0.143546	0.122323	1.06378	0.954966	0.780046	0.932929	2.8096	up	4.33492e-10	--	--	--	--	uncharacterized protein LOC110735158 [Chenopodium quinoa]
gene24584	7.52694	6.97846	7.17749	7.22763	16.8593	18.882	17.2548	17.6654	1.26552	up	3.51655e-39	--	Phenylpropanoid biosynthesis (ko00940)	Serine aminopeptidase, S33	Caffeoylshikimate esterase OS=Arabidopsis thaliana OX=3702 GN=CSE PE=1 SV=1	caffeoylshikimate esterase-like [Chenopodium quinoa]
gene43406	6.67181	6.82914	6.74582	6.74892	3.21004	2.41642	3.051	2.89249	-1.23824	down	2.18408e-18	Molecular Function: monooxygenase activity (GO:0004497);; Molecular Function: iron ion binding (GO:0005506);; Molecular Function: oxidoreductase activity, acting on paired donors, with incorporation or reduction of molecular oxygen (GO:0016705);; Molecular Function: heme binding (GO:0020037);;	Carotenoid biosynthesis (ko00906)	Cytochrome P450	Protein LUTEIN DEFICIENT 5, chloroplastic OS=Arabidopsis thaliana OX=3702 GN=CYP97A3 PE=1 SV=1	protein LUTEIN DEFICIENT 5, chloroplastic-like [Chenopodium quinoa]
gene9384	10.7801	11.8443	12.52	11.7148	38.2161	47.0213	38.127	41.1214	1.78648	up	5.6096e-86	Cellular Component: mitochondrial matrix (GO:0005759);;	--	Mitochondrial glycoprotein	Uncharacterized protein At2g39795, mitochondrial OS=Arabidopsis thaliana OX=3702 GN=At2g39795 PE=1 SV=1	uncharacterized protein At2g39795, mitochondrial-like [Chenopodium quinoa]
gene36790	1.80902	2.02963	1.79308	1.87724	0.397743	0.350398	0.875976	0.541372	-1.76691	down	1.02352e-07	Molecular Function: hydrolase activity, hydrolyzing O-glycosyl compounds (GO:0004553);; Biological Process: carbohydrate metabolic process (GO:0005975);;	Amino sugar and nucleotide sugar metabolism (ko00520)	Glycosyl hydrolases family 18	Hevamine-A OS=Hevea brasiliensis OX=3981 PE=1 SV=2	acidic endochitinase-like [Chenopodium quinoa]
gene32738	1.45322	1.70589	1.50538	1.55483	2.73091	3.41943	3.57496	3.24177	1.03919	up	2.89022e-06	--	--	--	--	uncharacterized protein LOC110689350 isoform X1 [Chenopodium quinoa]
gene40869	3.93286	4.39254	3.98727	4.10422	16.4871	19.9949	15.6077	17.3632	2.05923	up	1.5616e-123	Molecular Function: ATP binding (GO:0005524);; Cellular Component: integral component of membrane (GO:0016021);; Molecular Function: ATPase activity (GO:0016887);; Molecular Function: ATPase-coupled transmembrane transporter activity (GO:0042626);;	ABC transporters (ko02010)	ABC transporter transmembrane region	ABC transporter B family member 11 OS=Arabidopsis thaliana OX=3702 GN=ABCB11 PE=2 SV=1	ABC transporter B family member 11-like [Chenopodium quinoa]
gene8659	259.803	262.299	277.027	266.376	555.365	583.962	552.694	564.007	1.05695	up	1.96848e-207	Molecular Function: RNA binding (GO:0003723);; Cellular Component: cytosolic large ribosomal subunit (GO:0022625);; Biological Process: ribosome biogenesis (GO:0042254);;	Ribosome (ko03010)	Ribosomal protein L7Ae/L30e/S12e/Gadd45 family	60S ribosomal protein L7a-2 OS=Arabidopsis thaliana OX=3702 GN=RPL7AB PE=1 SV=1	60S ribosomal protein L7a-2-like isoform X1 [Chenopodium quinoa]
gene37034	22.4758	24.9008	23.8529	23.7432	9.36133	10.9741	11.7679	10.7011	-1.16913	down	2.44508e-26	Cellular Component: integral component of membrane (GO:0016021);;	--	--	--	uncharacterized protein LOC110694168 [Chenopodium quinoa]
gene2373	0.123445	0.079721	0.163571	0.122246	1.33159	1.60363	1.49611	1.47711	3.50938	up	1.54739e-32	--	Proteasome (ko03050)	Protein of unknown function (DUF632)	Protein ALTERED PHOSPHATE STARVATION RESPONSE 1 OS=Arabidopsis thaliana OX=3702 GN=APSR1 PE=2 SV=1	uncharacterized protein LOC110739018 [Chenopodium quinoa]
gene47168	33.4275	32.587	37.0706	34.3617	0	0.069652	0.232122	0.100591	-8.36548	down	1.78828e-57	Cellular Component: photosystem I (GO:0009522);; Cellular Component: photosystem II (GO:0009523);; Cellular Component: chloroplast thylakoid membrane (GO:0009535);; Biological Process: photosynthesis, light harvesting (GO:0009765);; Cellular Component: integral component of membrane (GO:0016021);; Molecular Function: chlorophyll binding (GO:0016168);; Biological Process: protein-chromophore linka…	Photosynthesis - antenna proteins (ko00196)	Chlorophyll A-B binding protein	Chlorophyll a-b binding protein, chloroplastic OS=Petunia hybrida OX=4102 PE=2 SV=1	chlorophyll a-b binding protein, chloroplastic-like [Chenopodium quinoa]
gene20046	4.00828	4.71625	5.5179	4.74747	23.5883	24.8094	26.4718	24.9565	2.37359	up	9.29512e-78	--	--	Cornifin (SPRR) family	--	proteoglycan 4-like [Chenopodium quinoa]
gene949	5.32525	5.38976	4.39919	5.03807	15.5415	14.3092	14.9957	14.9488	1.54664	up	4.83107e-28	--	--	Domain of unknown function (DUF4228)	--	uncharacterized protein LOC110723216 [Chenopodium quinoa]
gene55571	0.804889	0.782679	0.692979	0.760182	2.27526	2.13444	2.04023	2.14998	1.46944	up	2.82589e-11	--	--	--	--	uncharacterized protein LOC110714914 [Chenopodium quinoa]
gene36989	2.35919	2.15158	2.64284	2.38454	9.86489	11.4272	11.6384	10.9768	2.17784	up	3.6018e-41	Molecular Function: protein dimerization activity (GO:0046983);;	MAPK signaling pathway - plant (ko04016);; Plant hormone signal transduction (ko04075)	Helix-loop-helix DNA-binding domain	Transcription factor bHLH25 OS=Arabidopsis thaliana OX=3702 GN=BHLH25 PE=2 SV=2	transcription factor bHLH18-like [Chenopodium quinoa]
gene20819	0.410652	0.337659	0.275771	0.341361	1.23558	1.81875	1.45811	1.50415	2.02889	up	3.1628e-05	--	--	--	--	uncharacterized protein LOC110735076 isoform X1 [Chenopodium quinoa]
gene45210	10.9767	11.7294	12.5077	11.7379	1.09951	1.24044	0.907208	1.08239	-3.44276	down	5.12615e-109	Molecular Function: secondary active sulfate transmembrane transporter activity (GO:0008271);; Cellular Component: integral component of membrane (GO:0016021);;	--	Sulfate permease family	Probable sulfate transporter 3.4 OS=Arabidopsis thaliana OX=3702 GN=SULTR3;4 PE=2 SV=1	probable sulfate transporter 3.4 [Chenopodium quinoa]
gene55476	0.221236	0.20659	0.23175	0.219859	0.07428	0.071985	0.069582	0.071949	-1.5125	down	0.00948433	Molecular Function: protein dimerization activity (GO:0046983);;	MAPK signaling pathway - plant (ko04016)	Helix-loop-helix DNA-binding domain	Transcription factor FAMA OS=Arabidopsis thaliana OX=3702 GN=FAMA PE=1 SV=1	transcription factor FAMA-like isoform X1 [Chenopodium quinoa]
gene22234	9.78547	8.83583	9.46285	9.36138	2.15875	2.68004	1.96924	2.26934	-2.08425	down	2.6669e-63	Molecular Function: molecular_function (GO:0003674);; Molecular Function: binding (GO:0005488);; Molecular Function: protein binding (GO:0005515);; Cellular Component: cellular_component (GO:0005575);; Cellular Component: intracellular (GO:0005622);; Cellular Component: obsolete cell (GO:0005623);; Cellular Component: cytoplasm (GO:0005737);; Biological Process: biological_process (GO:0008150);; …	--	Filament-like plant protein, long coiled-coil	Filament-like plant protein 3 OS=Arabidopsis thaliana OX=3702 GN=FPP3 PE=1 SV=2	filament-like plant protein 3 [Chenopodium quinoa]
NewGene_11848	1.3186	1.46062	1.11342	1.29755	2.85183	3.37404	2.53683	2.9209	1.18409	up	5.63646e-08	Molecular Function: DNA binding (GO:0003677);; Molecular Function: DNA-directed 5'-3' RNA polymerase activity (GO:0003899);; Biological Process: transcription, DNA-templated (GO:0006351);; Molecular Function: zinc ion binding (GO:0008270);; Cellular Component: host cell nucleus (GO:0042025);;	RNA polymerase (ko03020)	RNA polymerase Rpb1, domain 5	DNA-directed RNA polymerase I subunit 1 OS=Arabidopsis thaliana OX=3702 GN=NRPA1 PE=3 SV=1	DNA-directed RNA polymerase I subunit 1-like [Chenopodium quinoa]
gene24247	3.55199	11.5095	4.53388	6.53178	0.441311	2.38744	1.25623	1.36166	-2.23045	down	0.00765887	--	--	ABA/WDS induced protein	Abscisic stress-ripening protein 1 OS=Solanum lycopersicum OX=4081 GN=ASR1 PE=2 SV=1	abscisic stress-ripening protein 1-like [Chenopodium quinoa]
gene46503	68.8007	65.8243	69.1274	67.9175	14.5349	15.3966	12.6976	14.2097	-2.27989	down	9.05303e-223	Cellular Component: integral component of membrane (GO:0016021);;	--	--	--	uncharacterized protein LOC110704783 [Chenopodium quinoa]
gene46229	19.9955	22.6325	21.1067	21.2449	0	0	0.078061	0.0260203	-9.11024	down	1.65313e-26	Cellular Component: extracellular region (GO:0005576);; Cellular Component: cell wall (GO:0005618);; Biological Process: plant-type cell wall organization (GO:0009664);; Cellular Component: membrane (GO:0016020);;	--	Expansin C-terminal domain	Expansin-A8 OS=Arabidopsis thaliana OX=3702 GN=EXPA8 PE=2 SV=1	expansin-A8-like [Chenopodium quinoa]
gene57786	3.37245	2.54284	3.95605	3.29045	6.20592	8.50655	7.88296	7.53181	1.16806	up	9.91551e-08	--	--	--	Mitochondrial import inner membrane translocase subunit TIM14-3 OS=Arabidopsis thaliana OX=3702 GN=TIM14-3 PE=1 SV=1	mitochondrial import inner membrane translocase subunit TIM14-3-like [Chenopodium quinoa]
gene31049	10.627	10.9235	12.0392	11.1966	26.3247	27.5206	22.3628	25.4027	1.15746	up	1.14029e-31	Molecular Function: structural constituent of ribosome (GO:0003735);; Cellular Component: ribosome (GO:0005840);; Biological Process: translation (GO:0006412);;	Ribosome (ko03010)	Ribosomal protein L4/L1 family	50S ribosomal protein L4, chloroplastic OS=Porphyra purpurea OX=2787 GN=rpl4 PE=3 SV=1	uncharacterized protein LOC110687744 [Chenopodium quinoa]
gene36317	0.937014	1.04136	1.04429	1.00755	0.36682	0.698463	0.400929	0.488737	-1.05062	down	0.000567451	Molecular Function: protein serine/threonine kinase activity (GO:0004674);; Molecular Function: ATP binding (GO:0005524);; Cellular Component: integral component of membrane (GO:0016021);; Molecular Function: carbohydrate binding (GO:0030246);; Biological Process: recognition of pollen (GO:0048544);;	--	Protein tyrosine and serine/threonine kinase	G-type lectin S-receptor-like serine/threonine-protein kinase At1g11410 OS=Arabidopsis thaliana OX=3702 GN=At1g11410 PE=3 SV=3	G-type lectin S-receptor-like serine/threonine-protein kinase At1g11410 [Chenopodium quinoa]
gene31618	2.58145	2.6669	3.25408	2.83414	20.393	18.5935	17.0593	18.6819	2.69109	up	2.1718e-134	Molecular Function: hydrolase activity, hydrolyzing O-glycosyl compounds (GO:0004553);; Biological Process: carbohydrate metabolic process (GO:0005975);;	Cyanoamino acid metabolism (ko00460);; Starch and sucrose metabolism (ko00500);; Phenylpropanoid biosynthesis (ko00940)	Glycosyl hydrolase family 3 N terminal domain	Beta-xylosidase/alpha-L-arabinofuranosidase 2 OS=Medicago sativa subsp. varia OX=36902 GN=Xyl2 PE=2 SV=1	uncharacterized protein LOC110688204 [Chenopodium quinoa]
gene44043	0.351149	0.307368	0.177069	0.278529	1.52074	1.34063	2.19252	1.68463	2.5754	up	6.43943e-12	Molecular Function: uracil DNA N-glycosylase activity (GO:0004844);; Cellular Component: nucleus (GO:0005634);; Cellular Component: mitochondrion (GO:0005739);; Biological Process: base-excision repair (GO:0006284);;	Base excision repair (ko03410)	Uracil DNA glycosylase superfamily	Uracil-DNA glycosylase, mitochondrial OS=Arabidopsis thaliana OX=3702 GN=UNG PE=1 SV=1	uracil-DNA glycosylase, mitochondrial-like [Chenopodium quinoa]
gene24314	4.81018	4.10061	4.63321	4.51467	10.1017	10.3654	9.95372	10.1403	1.15436	up	6.72468e-26	Molecular Function: protein kinase activity (GO:0004672);; Molecular Function: ATP binding (GO:0005524);;	--	Protein kinase domain	CDPK-related kinase 6 OS=Arabidopsis thaliana OX=3702 GN=CRK6 PE=1 SV=1	CDPK-related kinase 4-like isoform X1 [Chenopodium quinoa]
gene14319	11.0415	9.63454	11.1928	10.6229	3.68603	3.3697	2.96372	3.33982	-1.67415	down	6.78625e-39	Cellular Component: integral component of membrane (GO:0016021);; Biological Process: transmembrane transport (GO:0055085);;	--	Sodium/calcium exchanger protein	Magnesium/proton exchanger OS=Arabidopsis thaliana OX=3702 GN=MHX PE=2 SV=3	magnesium/proton exchanger-like [Chenopodium quinoa]
NewGene_9679	0.540474	0.341767	0.650052	0.510764	1.947	1.50039	2.28928	1.91223	2.01818	up	1.97733e-05	Molecular Function: nucleic acid binding (GO:0003676);; Molecular Function: zinc ion binding (GO:0008270);;	RNA transport (ko03013)	--	--	uncharacterized protein LOC110801705 [Spinacia oleracea]
gene3849	2.9668	2.94446	2.6174	2.84288	5.85723	6.44502	7.20167	6.50131	1.24834	up	1.65869e-19	--	--	Plant transposase (Ptta/En/Spm family)	--	uncharacterized protein LOC110696579 [Chenopodium quinoa]
gene56429	8.675	10.0544	9.52195	9.41711	2.82057	3.20581	3.52544	3.18394	-1.57983	down	3.54496e-18	Cellular Component: cell wall (GO:0005618);; Molecular Function: manganese ion binding (GO:0030145);; Molecular Function: nutrient reservoir activity (GO:0045735);; Cellular Component: apoplast (GO:0048046);;	--	Cupin	Auxin-binding protein ABP19a OS=Prunus persica OX=3760 GN=ABP19A PE=3 SV=1	auxin-binding protein ABP19a-like [Chenopodium quinoa]
gene12303	1.88658	2.50232	2.67947	2.35612	1.05064	1.17799	1.02713	1.08525	-1.12759	down	0.000128708	Molecular Function: protein serine/threonine phosphatase activity (GO:0004722);;	--	Protein phosphatase 2C	Probable protein phosphatase 2C 2 OS=Arabidopsis thaliana OX=3702 GN=At1g07160 PE=2 SV=1	probable protein phosphatase 2C 2 [Chenopodium quinoa]
gene56593	2.60672	2.31782	2.40451	2.44302	0.863293	0.703424	0.944023	0.836913	-1.55234	down	8.25676e-17	Molecular Function: DNA binding (GO:0003677);; Molecular Function: DNA-directed 5'-3' RNA polymerase activity (GO:0003899);; Biological Process: transcription, DNA-templated (GO:0006351);;	--	DNA-dependent RNA polymerase	DNA-directed RNA polymerase 3B, chloroplastic OS=Nicotiana tabacum OX=4097 GN=RPOT3-TOM PE=2 SV=2	DNA-directed RNA polymerase 3B, chloroplastic-like isoform X1 [Chenopodium quinoa]
NewGene_11059	1.07354	1.18535	1.28965	1.18285	3.28667	2.73395	2.06153	2.69405	1.14169	up	9.85906e-05	Molecular Function: ribonuclease activity (GO:0004540);; Molecular Function: protein kinase activity (GO:0004672);; Molecular Function: ATP binding (GO:0005524);; Biological Process: mRNA processing (GO:0006397);; Cellular Component: integral component of membrane (GO:0016021);;	Protein processing in endoplasmic reticulum (ko04141)	--	Serine/threonine-protein kinase/endoribonuclease IRE1a OS=Arabidopsis thaliana OX=3702 GN=IRE1A PE=1 SV=1	serine/threonine-protein kinase/endoribonuclease IRE1a-like isoform X2 [Chenopodium quinoa]
gene53099	11.7631	13.6949	10.4915	11.9831	5.65383	4.86474	6.77859	5.76572	-1.07321	down	5.82214e-10	Molecular Function: structural constituent of ribosome (GO:0003735);; Cellular Component: ribosome (GO:0005840);; Biological Process: translation (GO:0006412);; Molecular Function: rRNA binding (GO:0019843);;	Ribosome (ko03010)	Ribosomal protein L6	50S ribosomal protein L6, chloroplastic OS=Spinacia oleracea OX=3562 GN=RPL6 PE=1 SV=2	50S ribosomal protein L6, chloroplastic-like [Chenopodium quinoa]
gene35285	2.20952	1.80367	1.82241	1.9452	6.00916	6.20133	5.8549	6.0218	1.60344	up	1.33091e-20	Cellular Component: integral component of membrane (GO:0016021);; Molecular Function: transferase activity, transferring alkyl or aryl (other than methyl) groups (GO:0016765);;	Ubiquinone and other terpenoid-quinone biosynthesis (ko00130)	UbiA prenyltransferase family	Homogentisate phytyltransferase 1, chloroplastic OS=Arabidopsis thaliana OX=3702 GN=HPT1 PE=1 SV=1	homogentisate phytyltransferase 1, chloroplastic-like [Chenopodium quinoa]
NewGene_511	0.868908	0.956582	0.920409	0.9153	0	0	0	0	-7.47079	down	8.38042e-09	Molecular Function: protein serine/threonine kinase activity (GO:0004674);; Molecular Function: ATP binding (GO:0005524);; Cellular Component: integral component of membrane (GO:0016021);;	--	Protein kinase domain	G-type lectin S-receptor-like serine/threonine-protein kinase At4g03230 OS=Arabidopsis thaliana OX=3702 GN=At4g03230 PE=3 SV=3	LOW QUALITY PROTEIN: G-type lectin S-receptor-like serine/threonine-protein kinase At4g03230 [Chenopodium quinoa]
gene21600	4.2874	3.8178	3.30032	3.80184	1.50612	1.361	2.46113	1.77608	-1.10866	down	2.85965e-06	Molecular Function: metalloendopeptidase activity (GO:0004222);; Cellular Component: integral component of membrane (GO:0016021);;	--	Peptidase family M50	Probable membrane metalloprotease ARASP2, chloroplastic OS=Arabidopsis thaliana OX=3702 GN=ARASP2 PE=2 SV=1	probable membrane metalloprotease ARASP2, chloroplastic [Chenopodium quinoa]
gene14133	0.686529	0.904218	1.08522	0.89199	3.79988	3.5402	4.77079	4.03696	2.15898	up	4.332e-15	Molecular Function: aspartic-type endopeptidase activity (GO:0004190);;	--	Xylanase inhibitor C-terminal	Probable aspartic proteinase GIP2 OS=Nicotiana benthamiana OX=4100 GN=GIP2 PE=1 SV=1	basic 7S globulin-like [Chenopodium quinoa]
gene37086	4.27217	4.18465	4.28834	4.24838	1.64967	1.52741	1.42574	1.53427	-1.49199	down	3.71328e-35	Molecular Function: ATP binding (GO:0005524);; Molecular Function: kinase activity (GO:0016301);;	--	Pyruvate phosphate dikinase, AMP/ATP-binding domain	Alpha-glucan water dikinase, chloroplastic OS=Citrus reticulata OX=85571 GN=R1 PE=2 SV=1	alpha-glucan water dikinase, chloroplastic-like [Chenopodium quinoa]
gene10427	32.9624	31.6716	32.5796	32.4045	72.2977	72.4503	64.8585	69.8688	1.08414	up	1.31737e-66	Cellular Component: mitochondrial outer membrane (GO:0005741);; Molecular Function: voltage-gated anion channel activity (GO:0008308);;	--	Eukaryotic porin	Mitochondrial outer membrane protein porin of 34 kDa OS=Solanum tuberosum OX=4113 PE=1 SV=2	mitochondrial outer membrane protein porin of 34 kDa-like [Chenopodium quinoa]
gene17726	10.7578	10.338	10.3132	10.4697	4.02798	4.27343	4.46919	4.25687	-1.31524	down	3.73143e-19	--	Spliceosome (ko03040)	Uncharacterized conserved protein (DUF2358)	--	uncharacterized protein LOC110731600 [Chenopodium quinoa]
gene25392	40.437	40.5767	42.8904	41.3013	3.40819	4.24356	4.4953	4.04901	-3.36446	down	8.70851e-184	Molecular Function: catalytic activity (GO:0003824);;	--	Isochorismatase family	Nicotinamidase 1 OS=Arabidopsis thaliana OX=3702 GN=NIC1 PE=1 SV=1	nicotinamidase 1-like [Chenopodium quinoa]
gene57503	6.68783	8.01711	7.62193	7.44229	17.356	17.1315	17.1614	17.2163	1.18669	up	6.63206e-16	Molecular Function: phospholipase A2 activity (GO:0004623);; Molecular Function: calcium ion binding (GO:0005509);; Cellular Component: extracellular region (GO:0005576);; Biological Process: phospholipid metabolic process (GO:0006644);; Biological Process: lipid catabolic process (GO:0016042);; Biological Process: arachidonic acid secretion (GO:0050482);;	Glycerophospholipid metabolism (ko00564);; Ether lipid metabolism (ko00565);; Arachidonic acid metabolism (ko00590);; Linoleic acid metabolism (ko00591);; alpha-Linolenic acid metabolism (ko00592)	--	Probable phospholipase A2 homolog 1 OS=Oryza sativa subsp. japonica OX=39947 GN=PLA2-I PE=2 SV=1	probable phospholipase A2 homolog 1 [Chenopodium quinoa]
gene40389	2.41696	1.82852	2.27657	2.17402	0.393381	0.183472	0.245731	0.274195	-2.86776	down	5.87595e-08	--	--	Arabidopsis protein of unknown function	--	uncharacterized protein LOC110698140 [Chenopodium quinoa]
gene5673	1.21822	1.03609	1.06199	1.10543	2.55203	3.12926	3.06387	2.91505	1.37809	up	1.89677e-12	Molecular Function: DNA binding (GO:0003677);; Molecular Function: nuclease activity (GO:0004518);;	Homologous recombination (ko03440)	ERCC4 domain	Crossover junction endonuclease MUS81 OS=Arabidopsis thaliana OX=3702 GN=MUS81 PE=1 SV=1	crossover junction endonuclease MUS81-like isoform X1 [Chenopodium quinoa]
gene1297	7.51824	8.53219	8.80399	8.28481	1.07804	0.465417	0.336033	0.626498	-3.72782	down	1.41305e-37	Molecular Function: peroxidase activity (GO:0004601);; Cellular Component: extracellular region (GO:0005576);; Biological Process: response to oxidative stress (GO:0006979);; Molecular Function: heme binding (GO:0020037);; Biological Process: hydrogen peroxide catabolic process (GO:0042744);; Molecular Function: metal ion binding (GO:0046872);;	Phenylpropanoid biosynthesis (ko00940)	Peroxidase	Peroxidase 5 OS=Vitis vinifera OX=29760 GN=GSVIVT00037159001 PE=1 SV=2	peroxidase 5-like [Chenopodium quinoa]
gene32031	10.4184	10.0288	11.6957	10.7143	4.97271	3.60701	5.19667	4.59213	-1.23513	down	9.35897e-16	Molecular Function: protein dimerization activity (GO:0046983);;	Pentose and glucuronate interconversions (ko00040);; Ascorbate and aldarate metabolism (ko00053);; Amino sugar and nucleotide sugar metabolism (ko00520)	Helix-loop-helix DNA-binding domain	Transcription factor bHLH93 OS=Arabidopsis thaliana OX=3702 GN=BHLH93 PE=1 SV=1	transcription factor bHLH61-like [Chenopodium quinoa]
gene9885	0.437601	0.723263	0.237634	0.466166	5.47052	6.40692	4.39707	5.42483	3.50059	up	5.80519e-37	Cellular Component: integral component of membrane (GO:0016021);;	--	Plant protein of unknown function	Putative UPF0481 protein At3g02645 OS=Arabidopsis thaliana OX=3702 GN=At3g02645 PE=3 SV=1	putative UPF0481 protein At3g02645 [Chenopodium quinoa]
gene44729	2.82876	4.30542	3.10187	3.41201	0	0.12256	0	0.0408533	-6.38355	down	9.8938e-20	Molecular Function: protein serine/threonine kinase activity (GO:0004674);; Molecular Function: ATP binding (GO:0005524);; Cellular Component: integral component of membrane (GO:0016021);;	MAPK signaling pathway - plant (ko04016)	Protein kinase domain	Receptor-like serine/threonine-protein kinase At1g78530 OS=Arabidopsis thaliana OX=3702 GN=At1g78530 PE=2 SV=1	receptor-like serine/threonine-protein kinase At1g78530 isoform X1 [Chenopodium quinoa]
gene8585	13.4723	15.1847	16.0901	14.9157	6.5873	7.09176	6.40935	6.69614	-1.17554	down	7.79891e-18	--	--	PAP_fibrillin	Probable plastid-lipid-associated protein 11, chloroplastic OS=Arabidopsis thaliana OX=3702 GN=PAP11 PE=2 SV=1	probable plastid-lipid-associated protein 11 [Chenopodium quinoa]
gene3310	0.096419	0.084002	0.186543	0.122321	0.373188	0.957741	0.524005	0.618311	2.27908	up	8.36263e-06	Molecular Function: protein kinase activity (GO:0004672);; Molecular Function: ATP binding (GO:0005524);; Cellular Component: integral component of membrane (GO:0016021);;	MAPK signaling pathway - plant (ko04016);; Plant-pathogen interaction (ko04626)	Leucine rich repeat	LRR receptor-like serine/threonine-protein kinase FLS2 OS=Arabidopsis thaliana OX=3702 GN=FLS2 PE=1 SV=1	LRR receptor-like serine/threonine-protein kinase FLS2 [Chenopodium quinoa]
gene41971	3.35213	3.44193	2.74831	3.18079	6.83459	7.48918	6.67862	7.0008	1.11318	up	9.92998e-22	Molecular Function: nucleic acid binding (GO:0003676);; Biological Process: gene silencing by RNA (GO:0031047);;	--	Piwi domain	Protein argonaute 5 OS=Arabidopsis thaliana OX=3702 GN=AGO5 PE=1 SV=2	protein argonaute 5-like [Chenopodium quinoa]
gene2273	9.35941	8.70531	10.981	9.68191	30.0829	33.2655	28.8742	30.7409	1.63905	up	4.08117e-41	--	--	Cornifin (SPRR) family	--	proteoglycan 4-like [Chenopodium quinoa]
gene13780	8.20471	7.61592	9.3927	8.40444	4.72057	4.01708	2.43473	3.72412	-1.19507	down	1.41941e-13	Molecular Function: protein serine/threonine kinase activity (GO:0004674);; Molecular Function: ATP binding (GO:0005524);; Cellular Component: integral component of membrane (GO:0016021);;	Plant-pathogen interaction (ko04626)	Protein tyrosine and serine/threonine kinase	Probable leucine-rich repeat receptor-like protein kinase At5g49770 OS=Arabidopsis thaliana OX=3702 GN=At5g49770 PE=1 SV=1	probable leucine-rich repeat receptor-like protein kinase At5g49770 isoform X1 [Chenopodium quinoa]
gene4402	1.1793	0.952672	1.09816	1.07671	2.09972	2.76214	2.25746	2.37311	1.10427	up	2.11787e-05	--	MAPK signaling pathway - plant (ko04016);; Plant-pathogen interaction (ko04626)	D-mannose binding lectin	EP1-like glycoprotein 4 OS=Arabidopsis thaliana OX=3702 GN=At1g78860 PE=3 SV=1	EP1-like glycoprotein 3 [Chenopodium quinoa]
gene36623	0.508242	0.345641	0.389028	0.414304	3.75418	4.40591	3.71234	3.95748	3.21651	up	5.34779e-44	Biological Process: lipid metabolic process (GO:0006629);; Cellular Component: integral component of membrane (GO:0016021);;	--	Lipase (class 3)	Triacylglycerol lipase OBL1 OS=Nicotiana tabacum OX=4097 GN=OBL1 PE=1 SV=1	uncharacterized protein LOC110693704 [Chenopodium quinoa]
gene52668	2.82146	2.71873	3.40733	2.98251	1.24847	1.54089	1.16591	1.31843	-1.19751	down	3.63083e-13	Molecular Function: protein binding (GO:0005515);; Molecular Function: ADP binding (GO:0043531);;	--	NB-ARC domain	Putative disease resistance protein At3g14460 OS=Arabidopsis thaliana OX=3702 GN=At3g14460 PE=3 SV=1	putative disease resistance RPP13-like protein 1 [Chenopodium quinoa]
gene42797	7.34134	8.18604	7.58081	7.70273	3.29883	3.76661	4.55127	3.87224	-1.01057	down	1.77199e-12	Cellular Component: integral component of membrane (GO:0016021);;	--	Nodulin-like	--	protein NUCLEAR FUSION DEFECTIVE 4-like [Chenopodium quinoa]
NewGene_8012	6.20286	7.89492	4.84773	6.31517	12.5108	16.4921	12.2014	13.7348	1.09544	up	3.24611e-07	Biological Process: defense response (GO:0006952);;	--	Gamma-thionin family	Defensin-like protein 6 OS=Arabidopsis thaliana OX=3702 GN=PDF2.5 PE=3 SV=1	PREDICTED: defensin-like protein 1 isoform X1 [Beta vulgaris subsp. vulgaris]
gene48883	2.28139	2.33723	1.97772	2.19878	0.578824	0.814856	0.575927	0.656536	-1.76371	down	7.65024e-17	Molecular Function: protein kinase activity (GO:0004672);; Molecular Function: ATP binding (GO:0005524);; Cellular Component: integral component of membrane (GO:0016021);;	--	Protein kinase domain	Putative receptor-like protein kinase At1g80870 OS=Arabidopsis thaliana OX=3702 GN=At1g80870 PE=3 SV=1	putative receptor-like protein kinase At1g80870 [Chenopodium quinoa]
gene52389	1.30862	1.38424	1.20964	1.30083	0.504322	0.15024	0.186455	0.280339	-2.19513	down	1.1038e-09	Cellular Component: cellular_component (GO:0005575);; Cellular Component: intracellular (GO:0005622);; Cellular Component: obsolete cell (GO:0005623);; Cellular Component: cytoplasm (GO:0005737);; Biological Process: transport (GO:0006810);; Biological Process: endocytosis (GO:0006897);; Biological Process: receptor-mediated endocytosis (GO:0006898);; Biological Process: organelle organization (G…	--	--	J domain-containing protein required for chloroplast accumulation response 1 OS=Arabidopsis thaliana OX=3702 GN=JAC1 PE=1 SV=1	J domain-containing protein required for chloroplast accumulation response 1-like [Chenopodium quinoa]
gene1413	33.7717	35.4205	36.9727	35.3883	104.102	112.675	97.7624	104.847	1.54268	up	1.16381e-137	Cellular Component: integral component of membrane (GO:0016021);;	--	Protein of unknown function (DUF1218)	--	uncharacterized protein LOC110728497 [Chenopodium quinoa]
gene29253	5.75837	5.66116	5.81353	5.74435	1.87945	2.54123	1.71158	2.04409	-1.50186	down	2.26586e-12	Cellular Component: chloroplast stroma (GO:0009570);; Biological Process: oxidation-reduction process (GO:0055114);;	--	AhpC/TSA antioxidant enzyme	--	thioredoxin-like protein AAED1, chloroplastic [Chenopodium quinoa]
gene50978	145.332	158.825	163.403	155.853	81.3082	73.6774	77.667	77.5508	-1.02818	down	2.90363e-69	Molecular Function: nucleotide binding (GO:0000166);; Molecular Function: molecular_function (GO:0003674);; Molecular Function: binding (GO:0005488);; Cellular Component: cellular_component (GO:0005575);; Cellular Component: obsolete cell (GO:0005623);; Cellular Component: plasma membrane (GO:0005886);; Molecular Function: drug binding (GO:0008144);; Cellular Component: membrane (GO:0016020);; Mo…	--	Universal stress protein family	--	universal stress protein PHOS34-like [Chenopodium quinoa]
gene47239	5.45686	4.71104	5.43049	5.19946	10.5603	11.8771	11.6668	11.368	1.10464	up	2.99071e-10	Biological Process: defense response (GO:0006952);;	--	--	Protein NONRESPONDING TO OXYLIPINS 2, mitochondrial OS=Arabidopsis thaliana OX=3702 GN=NOXY2 PE=1 SV=2	uncharacterized protein LOC110705560 [Chenopodium quinoa]
gene56216	42.4323	48.4536	48.6661	46.5173	13.2622	14.397	17.2159	14.9583	-1.65293	down	3.76836e-41	--	--	Cotton fibre expressed protein	--	uncharacterized protein LOC110715457 [Chenopodium quinoa]
gene20780	0.772061	0.533431	1.06532	0.790271	2.13489	2.25735	1.57031	1.98752	1.30501	up	1.34157e-05	Cellular Component: integral component of membrane (GO:0016021);;	--	Transmembrane amino acid transporter protein	Amino acid transporter AVT1I OS=Arabidopsis thaliana OX=3702 GN=AVT1I PE=3 SV=1	amino acid transporter AVT1I-like [Chenopodium quinoa]
NewGene_10978	0.965613	0.779939	0.826178	0.857243	3.78387	4.12797	3.06903	3.66029	2.05545	up	1.63072e-12	--	--	--	--	uncharacterized protein LOC114078289 [Solanum pennellii]
gene11652	5.75647	5.57092	5.89213	5.73984	1.18383	0.751511	0.483188	0.806175	-2.83538	down	5.95929e-27	Molecular Function: hydrolase activity (GO:0016787);;	Isoflavonoid biosynthesis (ko00943)	alpha/beta hydrolase fold	Probable carboxylesterase 17 OS=Arabidopsis thaliana OX=3702 GN=CXE17 PE=1 SV=1	probable carboxylesterase 17 [Chenopodium quinoa]
gene2917	17.7581	17.7878	18.4803	18.0087	9.44441	9.49738	8.02886	8.99021	-1.01796	down	1.31794e-41	Molecular Function: protein binding (GO:0005515);;	RNA degradation (ko03018)	Armadillo/beta-catenin-like repeat	ARM REPEAT PROTEIN INTERACTING WITH ABF2 OS=Arabidopsis thaliana OX=3702 GN=ARIA PE=1 SV=2	ARM REPEAT PROTEIN INTERACTING WITH ABF2-like isoform X1 [Chenopodium quinoa]
gene9648	6.35035	7.2936	7.28714	6.97703	3.21353	2.969	2.32009	2.8342	-1.32125	down	3.85939e-25	Molecular Function: protein kinase activity (GO:0004672);; Molecular Function: ATP binding (GO:0005524);; Cellular Component: integral component of membrane (GO:0016021);;	--	Protein tyrosine and serine/threonine kinase	Probable inactive receptor kinase At4g23740 OS=Arabidopsis thaliana OX=3702 GN=At4g23740 PE=1 SV=1	probable inactive receptor kinase At4g23740 [Chenopodium quinoa]
gene34458	69.5031	70.809	77.4626	72.5916	2.7129	1.89168	1.50921	2.03793	-5.16593	down	4.96745e-286	--	Cyanoamino acid metabolism (ko00460);; Starch and sucrose metabolism (ko00500);; Phenylpropanoid biosynthesis (ko00940)	Leucine rich repeat N-terminal domain	Polygalacturonase inhibitor 1 OS=Arabidopsis thaliana OX=3702 GN=PGIP1 PE=1 SV=1	polygalacturonase inhibitor 1-like [Chenopodium quinoa]
gene8481	21.1874	23.4228	23.1061	22.5721	9.81882	7.82919	7.90968	8.51923	-1.42575	down	3.41437e-34	Molecular Function: calcium ion binding (GO:0005509);;	Plant-pathogen interaction (ko04626)	EF hand	Probable calcium-binding protein CML25 OS=Arabidopsis thaliana OX=3702 GN=CML25 PE=2 SV=1	calcium-binding protein CML24-like [Chenopodium quinoa]
gene16539	9.45705	7.90901	7.00368	8.12325	16.7807	17.963	15.9246	16.8894	1.02862	up	2.08795e-16	Molecular Function: UDP-glycosyltransferase activity (GO:0008194);;	--	UDP-glucoronosyl and UDP-glucosyl transferase	Putative UDP-rhamnose:rhamnosyltransferase 1 OS=Fragaria ananassa OX=3747 GN=GT4 PE=2 SV=1	putative UDP-rhamnose:rhamnosyltransferase 1 [Chenopodium quinoa]
gene43628	7.16201	7.42799	7.81998	7.46999	2.75577	2.86112	2.71755	2.77814	-1.45264	down	3.22724e-38	Molecular Function: voltage-gated chloride channel activity (GO:0005247);; Cellular Component: integral component of membrane (GO:0016021);;	--	Voltage gated chloride channel	Chloride channel protein CLC-c OS=Arabidopsis thaliana OX=3702 GN=CLC-C PE=1 SV=1	chloride channel protein CLC-c-like isoform X1 [Chenopodium quinoa]
gene20553	1.54785	1.27474	1.45158	1.42472	0.338809	0.094288	0	0.144366	-3.21764	down	6.05338e-08	--	--	--	--	uncharacterized protein LOC110734695 [Chenopodium quinoa]
NewGene_3916	8.13008	8.14103	8.2801	8.18373	3.44055	4.0608	3.09399	3.53178	-1.23096	down	2.61787e-13	--	--	--	Protein GL2-INTERACTING REPRESSOR 1 OS=Arabidopsis thaliana OX=3702 GN=GIR1 PE=1 SV=1	homeobox protein 6-like [Chenopodium quinoa]
gene48826	8.22257	8.63529	9.7018	8.85322	3.34246	3.76042	4.31994	3.80761	-1.23775	down	1.41626e-24	Molecular Function: glycerol-3-phosphate dehydrogenase [NAD+] activity (GO:0004367);; Biological Process: carbohydrate metabolic process (GO:0005975);; Cellular Component: glycerol-3-phosphate dehydrogenase complex (GO:0009331);; Biological Process: glycerol-3-phosphate catabolic process (GO:0046168);; Molecular Function: NAD binding (GO:0051287);;	Glycerophospholipid metabolism (ko00564)	NAD-dependent glycerol-3-phosphate dehydrogenase C-terminus	Glycerol-3-phosphate dehydrogenase [NAD(+)] GPDHC1, cytosolic OS=Arabidopsis thaliana OX=3702 GN=GPDHC1 PE=2 SV=1	glycerol-3-phosphate dehydrogenase [NAD(+)] GPDHC1, cytosolic isoform X1 [Chenopodium quinoa]
gene23821	2.08629	2.7559	2.90169	2.5813	98.7929	100.075	95.781	98.2164	5.22232	up	0	Molecular Function: oxidoreductase activity (GO:0016491);;	--	NADPH-dependent FMN reductase	NAD(P)H:quinone oxidoreductase OS=Solanum tuberosum OX=4113 PE=2 SV=1	NAD(P)H:quinone oxidoreductase-like [Chenopodium quinoa]
gene57340	0.155789	1.73222	0.483135	0.790382	2.97344	1.88663	3.55875	2.80627	1.81253	up	0.00195552	--	--	--	--	uncharacterized protein LOC110682717 [Chenopodium quinoa]
gene42691	27.0253	28.4678	28.0842	27.8591	62.2577	69.6456	61.7571	64.5535	1.19279	up	1.60704e-110	Molecular Function: monooxygenase activity (GO:0004497);; Molecular Function: iron ion binding (GO:0005506);; Cellular Component: integral component of membrane (GO:0016021);; Molecular Function: oxidoreductase activity, acting on paired donors, with incorporation or reduction of molecular oxygen (GO:0016705);; Molecular Function: heme binding (GO:0020037);;	--	Cytochrome P450	Cytochrome P450 CYP72A219 OS=Panax ginseng OX=4054 PE=2 SV=1	cytochrome P450 CYP72A219-like isoform X1 [Chenopodium quinoa]
gene18133	3.3791	3.05827	2.47144	2.9696	26.7335	27.5557	22.5599	25.6164	3.08108	up	2.11689e-146	Biological Process: lipid catabolic process (GO:0016042);; Molecular Function: hydrolase activity (GO:0016787);;	--	Patatin-like phospholipase	Patatin-like protein 2 OS=Arabidopsis thaliana OX=3702 GN=PLP2 PE=1 SV=1	patatin-like protein 2 [Chenopodium quinoa]
gene43184	2.57528	3.66329	3.28764	3.1754	9.26592	7.55164	8.33726	8.38494	1.38149	up	8.94817e-15	--	Other types of O-glycan biosynthesis (ko00514)	--	Hydroxyproline O-arabinosyltransferase PLENTY OS=Lotus japonicus OX=34305 GN=PLENTY PE=1 SV=1	hydroxyproline O-arabinosyltransferase 3-like [Chenopodium quinoa]
gene51550	13.8071	13.9177	14.1593	13.9613	5.21927	5.62995	4.24322	5.03081	-1.45263	down	4.75674e-70	Molecular Function: DNA binding (GO:0003677);; Cellular Component: nucleus (GO:0005634);; Biological Process: regulation of transcription, DNA-templated (GO:0006355);; Biological Process: auxin-activated signaling pathway (GO:0009734);;	Plant hormone signal transduction (ko04075)	Auxin response factor	Auxin response factor 19 OS=Oryza sativa subsp. japonica OX=39947 GN=ARF19 PE=2 SV=2	auxin response factor 19-like isoform X1 [Chenopodium quinoa]
gene26258	2.95	2.71981	2.39805	2.68929	7.42274	9.018	7.98179	8.14084	1.57267	up	5.88033e-23	--	--	--	--	uncharacterized protein LOC110682293 [Chenopodium quinoa]
gene7508	3.4484	3.20746	3.83071	3.49552	9.56829	8.15017	6.44162	8.05336	1.17827	up	2.02266e-17	Molecular Function: protein binding (GO:0005515);; Cellular Component: integral component of membrane (GO:0016021);;	--	Ankyrin repeats (3 copies)	Protein ACCELERATED CELL DEATH 6 OS=Arabidopsis thaliana OX=3702 GN=ACD6 PE=1 SV=1	ankyrin repeat-containing protein ITN1-like [Chenopodium quinoa]
gene48642	26.8162	27.5793	28.6397	27.6784	11.6656	12.4529	9.91785	11.3455	-1.31053	down	4.63193e-34	Molecular Function: protein binding (GO:0005515);;	--	Leucine rich repeat	Polygalacturonase inhibitor 1 OS=Arabidopsis thaliana OX=3702 GN=PGIP1 PE=1 SV=1	polygalacturonase inhibitor 1-like [Chenopodium quinoa]
gene1462	68.0102	63.6206	68.2031	66.6113	18.1842	17.3761	18.903	18.1545	-1.89666	down	2.11979e-82	--	--	--	--	uncharacterized protein LOC110728864 [Chenopodium quinoa]
gene33024	1.93998	2.14962	2.43555	2.17505	0.275803	0.349239	0.11003	0.245024	-3.10982	down	3.80388e-14	Molecular Function: catalytic activity (GO:0003824);; Biological Process: biosynthetic process (GO:0009058);; Molecular Function: pyridoxal phosphate binding (GO:0030170);;	Cysteine and methionine metabolism (ko00270)	Aminotransferase class I and II	--	uncharacterized protein LOC110689738 [Chenopodium quinoa]
gene42885	0.518508	0.392716	0.38007	0.430431	5.16069	5.99577	4.01491	5.05712	3.50638	up	3.56996e-33	Molecular Function: protein binding (GO:0005515);;	Glutathione metabolism (ko00480)	Glutathione S-transferase, N-terminal domain	Glutathione S-transferase U9 OS=Arabidopsis thaliana OX=3702 GN=GSTU9 PE=2 SV=1	glutathione S-transferase U9-like [Chenopodium quinoa]
gene10106	239.518	244.858	248.808	244.395	3.87136	6.327	3.87747	4.69194	-5.72833	down	2.20992e-187	--	Ribosome biogenesis in eukaryotes (ko03008);; Circadian rhythm - plant (ko04712)	Protein of unknown function (DUF642)	--	uncharacterized protein LOC110723137 [Chenopodium quinoa]
gene18944	12.438	13.7378	11.7126	12.6295	5.92821	5.02145	4.57585	5.17517	-1.30764	down	3.41492e-21	Cellular Component: integral component of membrane (GO:0016021);;	--	--	--	uncharacterized protein LOC110732964 [Chenopodium quinoa]
gene17812	0.072413	0	0.220954	0.097789	4.97998	5.28536	5.15098	5.13877	5.64654	up	4.70912e-06	Molecular Function: ATP binding (GO:0005524);; Cellular Component: cytoplasm (GO:0005737);; Biological Process: response to unfolded protein (GO:0006986);; Molecular Function: ATPase activity (GO:0016887);; Molecular Function: heat shock protein binding (GO:0031072);; Biological Process: cellular response to unfolded protein (GO:0034620);; Biological Process: protein refolding (GO:0042026);; Mole…	Spliceosome (ko03040);; Protein processing in endoplasmic reticulum (ko04141);; Endocytosis (ko04144)	Hsp70 protein	Heat shock 70 kDa protein OS=Glycine max OX=3847 GN=HSP70 PE=3 SV=1	heat shock 70 kDa protein-like [Chenopodium quinoa]
NewGene_2990	6.90448	7.36076	6.31041	6.85855	0.414585	0.335221	0.321745	0.357184	-4.18171	down	3.46562e-55	Molecular Function: ATP binding (GO:0005524);; Cellular Component: integral component of membrane (GO:0016021);; Molecular Function: ATPase activity (GO:0016887);; Molecular Function: ATPase-coupled transmembrane transporter activity (GO:0042626);;	--	--	--	PREDICTED: ABC transporter C family member 8-like isoform X2 [Nicotiana tabacum]
gene13726	2.57183	2.25734	2.77687	2.53535	0.838362	0.648773	0.749165	0.745433	-1.76162	down	2.94638e-23	Biological Process: defense response (GO:0006952);; Molecular Function: ADP binding (GO:0043531);;	Spliceosome (ko03040)	NB-ARC domain	Putative disease resistance RPP13-like protein 1 OS=Arabidopsis thaliana OX=3702 GN=RPPL1 PE=3 SV=1	putative disease resistance RPP13-like protein 1 isoform X1 [Chenopodium quinoa]
gene55202	32.808	29.5731	32.8932	31.7581	78.6504	79.5682	76.5561	78.2583	1.27716	up	2.71021e-66	Cellular Component: integral component of membrane (GO:0016021);; Molecular Function: heme binding (GO:0020037);; Molecular Function: metal ion binding (GO:0046872);;	--	Cytochrome b5-like Heme/Steroid binding domain	Cytochrome b5 OS=Nicotiana tabacum OX=4097 PE=2 SV=1	cytochrome b5-like [Chenopodium quinoa]
NewGene_3039	0.830938	0.934619	1.01978	0.928444	0.151409	0.542149	0.204544	0.299367	-1.54457	down	0.000911855	Molecular Function: DNA binding (GO:0003677);; Molecular Function: DNA helicase activity (GO:0003678);; Molecular Function: ATP binding (GO:0005524);; Cellular Component: nucleus (GO:0005634);; Biological Process: nucleotide-excision repair (GO:0006289);;	Basal transcription factors (ko03022);; Nucleotide excision repair (ko03420)	Helical and beta-bridge domain	General transcription and DNA repair factor IIH helicase subunit XPD OS=Arabidopsis thaliana OX=3702 GN=XPD PE=1 SV=1	DNA repair helicase XPD [Chenopodium quinoa]
gene19523	19.0962	20.1938	20.3336	19.8745	10.0078	10.154	8.98316	9.71499	-1.0558	down	3.30404e-42	Cellular Component: integral component of membrane (GO:0016021);;	--	Transmembrane amino acid transporter protein	Amino acid transporter AVT6C OS=Arabidopsis thaliana OX=3702 GN=AVT6C PE=2 SV=1	amino acid transporter AVT6C-like [Chenopodium quinoa]
gene27145	14.8922	14.1974	14.2938	14.4611	1.57997	2.44218	1.89511	1.97242	-2.86424	down	4.87779e-76	Molecular Function: DNA binding (GO:0003677);; Cellular Component: nucleus (GO:0005634);;	Fatty acid biosynthesis (ko00061);; Biosynthesis of unsaturated fatty acids (ko01040);; Fatty acid metabolism (ko01212)	Myb-like DNA-binding domain	Transcription factor BOA OS=Arabidopsis thaliana OX=3702 GN=BOA PE=2 SV=1	transcription factor PCL1-like [Chenopodium quinoa]
gene31594	6.59982	5.61246	6.9557	6.38933	2.31333	1.32746	2.33276	1.99118	-1.69325	down	8.72145e-14	Molecular Function: protein tyrosine kinase activity (GO:0004713);; Molecular Function: ATP binding (GO:0005524);;	MAPK signaling pathway - plant (ko04016)	Protein tyrosine and serine/threonine kinase	Probable receptor-like protein kinase At1g49730 OS=Arabidopsis thaliana OX=3702 GN=At1g49730 PE=2 SV=1	probable receptor-like protein kinase At1g49730 isoform X1 [Chenopodium quinoa]
NewGene_2375	38.6319	39.8125	44.125	40.8565	20.79	19.9335	18.7622	19.8286	-1.06392	down	1.28095e-34	Cellular Component: nucleus (GO:0005634);; Biological Process: regulation of transcription, DNA-templated (GO:0006355);; Molecular Function: sequence-specific DNA binding (GO:0043565);; Molecular Function: protein heterodimerization activity (GO:0046982);;	--	Histone-like transcription factor (CBF/NF-Y) and archaeal histone	Nuclear transcription factor Y subunit B-2 OS=Arabidopsis thaliana OX=3702 GN=NFYB2 PE=1 SV=1	nuclear transcription factor Y subunit B-3-like [Chenopodium quinoa]
gene57933	7.92301	7.58947	7.55835	7.69028	2.50185	3.36231	3.03411	2.96609	-1.39448	down	1.97995e-17	Molecular Function: hydrolase activity (GO:0016787);;	Riboflavin metabolism (ko00740)	Haloacid dehalogenase-like hydrolase	Haloacid dehalogenase-like hydrolase domain-containing protein At4g39970 OS=Arabidopsis thaliana OX=3702 GN=At4g39970 PE=2 SV=1	haloacid dehalogenase-like hydrolase domain-containing protein At4g39970 [Chenopodium quinoa]
gene9811	0.654064	0.672993	0.734571	0.687209	6.48333	7.07964	6.6721	6.74503	3.25779	up	7.2511e-74	Molecular Function: protein binding (GO:0005515);;	--	Protein of unknown function (DUF4005)	Protein IQ-DOMAIN 14 OS=Arabidopsis thaliana OX=3702 GN=IQD14 PE=1 SV=1	protein IQ-DOMAIN 1-like [Chenopodium quinoa]
gene36636	1.37435	1.13797	1.36231	1.29154	2.55293	3.2426	2.66202	2.81918	1.09355	up	2.27466e-07	Cellular Component: nucleus (GO:0005634);; Biological Process: cellular response to DNA damage stimulus (GO:0006974);; Cellular Component: Smc5-Smc6 complex (GO:0030915);; Biological Process: negative regulation of defense response (GO:0031348);; Biological Process: negative regulation of transcription, DNA-templated (GO:0045892);;	--	--	Negative regulator of systemic acquired resistance SNI1 OS=Arabidopsis thaliana OX=3702 GN=SNI1 PE=1 SV=1	negative regulator of systemic acquired resistance SNI1-like [Chenopodium quinoa]
gene8311	43.7194	42.6839	44.4951	43.6328	104.584	107.109	102.521	104.738	1.23985	up	3.63325e-181	Molecular Function: catalytic activity (GO:0003824);;	Ubiquinone and other terpenoid-quinone biosynthesis (ko00130);; Phenylpropanoid biosynthesis (ko00940)	AMP-binding enzyme	4-coumarate--CoA ligase 1 OS=Solanum tuberosum OX=4113 GN=4CL1 PE=3 SV=1	4-coumarate--CoA ligase 1-like [Chenopodium quinoa]
gene43291	4.90764	4.52517	4.83695	4.75659	16.0988	14.535	14.7324	15.1221	1.64401	up	1.81638e-42	Molecular Function: adenyl-nucleotide exchange factor activity (GO:0000774);; Cellular Component: mitochondrial matrix (GO:0005759);; Biological Process: protein folding (GO:0006457);; Molecular Function: protein homodimerization activity (GO:0042803);; Molecular Function: chaperone binding (GO:0051087);;	--	GrpE	GrpE protein homolog 2, mitochondrial OS=Arabidopsis thaliana OX=3702 GN=Mge2 PE=1 SV=1	uncharacterized protein LOC110701070 isoform X1 [Chenopodium quinoa]
gene25373	19.0149	18.5432	19.1979	18.9187	7.54809	8.96187	7.46647	7.99214	-1.26662	down	1.04698e-52	Cellular Component: integral component of membrane (GO:0016021);; Biological Process: transmembrane transport (GO:0055085);;	--	OPT oligopeptide transporter protein	Oligopeptide transporter 4 OS=Arabidopsis thaliana OX=3702 GN=OPT4 PE=1 SV=1	oligopeptide transporter 4-like [Chenopodium quinoa]
gene7904	0.672118	0.45852	0.508985	0.546541	0.144157	0.088225	0.145273	0.125885	-1.9832	down	0.000754577	Molecular Function: DNA binding (GO:0003677);; Cellular Component: nucleus (GO:0005634);; Biological Process: regulation of transcription, DNA-templated (GO:0006355);;	--	No apical meristem (NAM) protein	NAC domain-containing protein 37 OS=Arabidopsis thaliana OX=3702 GN=NAC037 PE=1 SV=1	NAC domain-containing protein 37-like [Chenopodium quinoa]
gene18816	0.326623	0.301804	0.345492	0.32464	0.867045	0.606559	0.899467	0.791024	1.26272	up	0.00512421	Cellular Component: integral component of membrane (GO:0016021);;	--	Glycosyltransferase Family 4	--	uncharacterized protein LOC110732710 [Chenopodium quinoa]
gene24698	6.05363	5.87765	6.52972	6.15367	13.1006	17.2552	14.4258	14.9272	1.25366	up	5.46884e-29	Molecular Function: ATP binding (GO:0005524);; Biological Process: protein folding (GO:0006457);; Biological Process: response to heat (GO:0009408);; Molecular Function: heat shock protein binding (GO:0031072);; Molecular Function: metal ion binding (GO:0046872);; Molecular Function: unfolded protein binding (GO:0051082);;	--	DnaJ C terminal domain	Chaperone protein dnaJ GFA2, mitochondrial OS=Arabidopsis thaliana OX=3702 GN=GFA2 PE=2 SV=1	chaperone protein dnaJ GFA2, mitochondrial-like [Chenopodium quinoa]
gene21983	0.276323	0.338548	0.220267	0.278379	0.690713	0.73851	0.519922	0.649715	1.19001	up	0.000216344	Molecular Function: protein kinase activity (GO:0004672);; Molecular Function: ATP binding (GO:0005524);;	--	Protein tyrosine and serine/threonine kinase	Wall-associated receptor kinase-like 22 OS=Arabidopsis thaliana OX=3702 GN=WAKL22 PE=2 SV=1	wall-associated receptor kinase-like 22 [Chenopodium quinoa]
gene31943	0.285947	0.309255	0.32712	0.307441	1.10338	0.854642	1.21827	1.05876	1.75725	up	1.3444e-07	Molecular Function: transferase activity, transferring alkyl or aryl (other than methyl) groups (GO:0016765);;	Terpenoid backbone biosynthesis (ko00900)	Putative undecaprenyl diphosphate synthase	Cis-prenyltransferase 4, chloroplastic OS=Solanum lycopersicum OX=4081 GN=CPT4 PE=2 SV=1	dehydrodolichyl diphosphate synthase 2-like [Chenopodium quinoa]
gene30131	3.07237	2.92119	2.95238	2.98198	1.1611	1.39249	0.887486	1.14702	-1.38897	down	8.66123e-08	Molecular Function: ATP binding (GO:0005524);; Molecular Function: inositol pentakisphosphate 2-kinase activity (GO:0035299);;	Inositol phosphate metabolism (ko00562);; Phosphatidylinositol signaling system (ko04070)	Inositol-pentakisphosphate 2-kinase	Inositol-pentakisphosphate 2-kinase OS=Arabidopsis thaliana OX=3702 GN=IPK1 PE=1 SV=1	LOW QUALITY PROTEIN: inositol-pentakisphosphate 2-kinase-like [Chenopodium quinoa]
gene56112	9.06471	9.07872	11.3486	9.83068	3.63296	3.78116	3.18923	3.53445	-1.49191	down	5.44175e-25	Molecular Function: monooxygenase activity (GO:0004497);; Molecular Function: iron ion binding (GO:0005506);; Cellular Component: integral component of membrane (GO:0016021);; Molecular Function: oxidoreductase activity, acting on paired donors, with incorporation or reduction of molecular oxygen (GO:0016705);; Molecular Function: heme binding (GO:0020037);;	--	Cytochrome P450	Cytochrome P450 736A117 OS=Prunus mume OX=102107 GN=CYP736A117 PE=2 SV=1	cytochrome P450 71A22-like [Chenopodium quinoa]
gene7323	0.130793	0.071942	0.250184	0.150973	0.370067	0.346933	0.408369	0.375123	1.40231	up	0.00287538	Molecular Function: nucleic acid binding (GO:0003676);; Molecular Function: DNA-directed DNA polymerase activity (GO:0003887);; Biological Process: DNA integration (GO:0015074);;	--	--	--	uncharacterized protein LOC110720015 isoform X1 [Chenopodium quinoa]
gene31546	5.20687	5.18916	5.44392	5.27998	0.68822	1.0169	0.825082	0.843402	-2.65087	down	2.39476e-48	--	--	--	Uncharacterized protein At5g41620 OS=Arabidopsis thaliana OX=3702 GN=At5g41620 PE=2 SV=2	centrosomal protein of 83 kDa-like isoform X1 [Chenopodium quinoa]
gene58708	0.354771	0.325425	0.413381	0.364526	0.023818	0.103087	0.091076	0.0726603	-2.20729	down	0.000390941	Cellular Component: integral component of membrane (GO:0016021);;	--	--	--	uncharacterized protein LOC110718209 [Chenopodium quinoa]
gene22570	3.43581	4.95995	3.74643	4.0474	1.44115	2.22	1.43222	1.69779	-1.291	down	2.42012e-08	Cellular Component: integral component of membrane (GO:0016021);; Molecular Function: transmembrane transporter activity (GO:0022857);;	--	Sugar (and other) transporter	Sugar transporter ERD6-like 5 OS=Arabidopsis thaliana OX=3702 GN=At1g54730 PE=2 SV=2	sugar transporter ERD6-like 5 [Chenopodium quinoa]
gene21204	13.9006	14.5773	15.3052	14.5944	7.05155	6.79563	7.58073	7.14264	-1.04978	down	6.00311e-15	Molecular Function: nucleic acid binding (GO:0003676);; Molecular Function: RNA-directed DNA polymerase activity (GO:0003964);; Molecular Function: RNA-DNA hybrid ribonuclease activity (GO:0004523);;	--	Reverse transcriptase-like	--	uncharacterized protein LOC110735405 [Chenopodium quinoa]
gene38639	86.9695	84.6555	90.2872	87.3041	1.49917	1.09319	1.332	1.30812	-6.05929	down	0	Cellular Component: photosystem II oxygen evolving complex (GO:0009654);; Biological Process: photosystem II assembly (GO:0010207);; Molecular Function: oxygen evolving activity (GO:0010242);; Biological Process: photosystem II stabilization (GO:0042549);;	Photosynthesis (ko00195)	Manganese-stabilising protein / photosystem II polypeptide	Oxygen-evolving enhancer protein 1, chloroplastic OS=Spinacia oleracea OX=3562 GN=PSBO PE=1 SV=1	oxygen-evolving enhancer protein 1, chloroplastic-like [Chenopodium quinoa]
NewGene_2670	1.71599	2.04122	2.37632	2.04451	0	0	0	0	-8.20397	down	8.06499e-11	Cellular Component: integral component of membrane (GO:0016021);; Molecular Function: transmembrane transporter activity (GO:0022857);;	--	--	Sugar transporter ERD6-like 14 OS=Arabidopsis thaliana OX=3702 GN=At4g04750 PE=2 SV=2	sugar transporter ERD6-like 5 [Chenopodium quinoa]
gene55432	2.04094	1.76212	2.30272	2.03526	5.53729	4.79361	4.40437	4.91176	1.24131	up	4.16746e-14	--	--	--	--	uncharacterized protein LOC110714486 [Chenopodium quinoa]
gene3727	0.582786	0.948961	0.652833	0.728193	3.19996	3.82291	2.96757	3.33015	2.15887	up	2.77996e-19	Cellular Component: integral component of membrane (GO:0016021);;	--	Core-2/I-Branching enzyme	Glycosyltransferase BC10 OS=Oryza sativa subsp. japonica OX=39947 GN=BC10 PE=1 SV=1	uncharacterized protein LOC110694823 [Chenopodium quinoa]
gene10616	3.00809	3.65785	3.02599	3.23065	1.90273	1.50982	1.13688	1.51648	-1.10189	down	6.24e-06	--	--	--	--	uncharacterized protein LOC110723784 [Chenopodium quinoa]
gene58473	2.83393	1.89315	2.1341	2.28706	4.91628	4.71202	4.95474	4.86101	1.06237	up	8.6709e-09	Molecular Function: transcription coregulator activity (GO:0003712);; Molecular Function: histone acetyltransferase activity (GO:0004402);; Biological Process: regulation of transcription, DNA-templated (GO:0006355);; Molecular Function: zinc ion binding (GO:0008270);; Cellular Component: host cell nucleus (GO:0042025);;	--	TAZ zinc finger	BTB/POZ and TAZ domain-containing protein 3 OS=Arabidopsis thaliana OX=3702 GN=BT3 PE=1 SV=2	BTB/POZ and TAZ domain-containing protein 3-like [Chenopodium quinoa]
NewGene_3492	13.1855	17.6914	15.1268	15.3346	6.34273	7.64961	3.65783	5.88339	-1.3833	down	1.35638e-06	Cellular Component: integral component of membrane (GO:0016021);;	Glycerolipid metabolism (ko00561)	Serine aminopeptidase, S33	--	uncharacterized protein LOC110696240 isoform X2 [Chenopodium quinoa]
gene36252	0.363531	0.359139	0.27607	0.332913	2.03705	1.74825	2.34983	2.04504	2.57604	up	6.68273e-18	Molecular Function: protein kinase activity (GO:0004672);; Molecular Function: ATP binding (GO:0005524);; Cellular Component: integral component of membrane (GO:0016021);;	--	Protein tyrosine and serine/threonine kinase	Cysteine-rich receptor-like protein kinase 8 OS=Arabidopsis thaliana OX=3702 GN=CRK8 PE=3 SV=2	cysteine-rich receptor-like protein kinase 10 [Chenopodium quinoa]
gene55345	0.068073	0.061497	0.087288	0.072286	5.20636	5.95215	5.41092	5.52314	6.02867	up	3.22232e-68	Molecular Function: ATP binding (GO:0005524);; Cellular Component: cytoplasm (GO:0005737);; Biological Process: response to unfolded protein (GO:0006986);; Molecular Function: ATPase activity (GO:0016887);; Molecular Function: heat shock protein binding (GO:0031072);; Biological Process: cellular response to unfolded protein (GO:0034620);; Biological Process: protein refolding (GO:0042026);; Mole…	Spliceosome (ko03040);; Protein processing in endoplasmic reticulum (ko04141);; Endocytosis (ko04144)	Hsp70 protein	Heat shock 70 kDa protein OS=Glycine max OX=3847 GN=HSP70 PE=3 SV=1	heat shock 70 kDa protein-like [Chenopodium quinoa]
gene55687	84.0908	81.7376	86.2845	84.0376	42.4678	45.2128	40.2939	42.6582	-1.00219	down	5.70817e-109	Biological Process: L-arabinose metabolic process (GO:0046373);; Molecular Function: alpha-L-arabinofuranosidase activity (GO:0046556);;	Amino sugar and nucleotide sugar metabolism (ko00520)	Alpha-L-arabinofuranosidase C-terminal domain	Alpha-L-arabinofuranosidase 1 OS=Arabidopsis thaliana OX=3702 GN=ASD1 PE=1 SV=1	alpha-L-arabinofuranosidase 1-like [Chenopodium quinoa]
gene20755	19.445	17.2362	18.8404	18.5072	6.66603	7.97563	8.00555	7.54907	-1.31549	down	1.36514e-36	Cellular Component: integral component of membrane (GO:0016021);; Molecular Function: transmembrane transporter activity (GO:0022857);;	--	Sugar (and other) transporter	Sugar transporter ERD6-like 16 OS=Arabidopsis thaliana OX=3702 GN=At5g18840 PE=2 SV=2	sugar transporter ERD6-like 16 [Chenopodium quinoa]
NewGene_8075	26.1533	28.7205	26.4062	27.0933	84.0609	89.5532	85.4088	86.341	1.58763	up	3.98373e-228	Molecular Function: oxidoreductase activity (GO:0016491);;	Arginine and proline metabolism (ko00330);; beta-Alanine metabolism (ko00410)	Flavin containing amine oxidoreductase	Polyamine oxidase 1 OS=Zea mays OX=4577 GN=MPAO1 PE=1 SV=1	polyamine oxidase-like [Chenopodium quinoa]
gene52272	18.4244	19.2039	18.6171	18.7485	5.098	5.34519	5.52052	5.32124	-1.8375	down	2.2065e-121	Molecular Function: DNA binding (GO:0003677);; Cellular Component: nucleus (GO:0005634);; Biological Process: regulation of transcription, DNA-templated (GO:0006355);; Biological Process: auxin-activated signaling pathway (GO:0009734);; Biological Process: flower development (GO:0009908);;	Plant hormone signal transduction (ko04075)	Auxin response factor	Auxin response factor 8 OS=Arabidopsis thaliana OX=3702 GN=ARF8 PE=1 SV=2	auxin response factor 8-like isoform X1 [Chenopodium quinoa]
gene6041	4.29878	3.94214	4.64624	4.29572	42.3059	42.3975	37.2953	40.6662	3.21667	up	0	Biological Process: regulation of transcription, DNA-templated (GO:0006355);; Biological Process: circadian rhythm (GO:0007623);;	--	--	Protein LNK1 OS=Arabidopsis thaliana OX=3702 GN=LNK1 PE=1 SV=1	protein LNK1-like isoform X1 [Chenopodium quinoa]
gene4451	1.30326	2.01842	1.51354	1.61174	9.79255	10.2082	9.78129	9.92735	2.60016	up	8.10717e-70	Biological Process: cellulose microfibril organization (GO:0010215);; Cellular Component: anchored component of membrane (GO:0031225);;	--	COBRA-like protein	Protein COBRA OS=Arabidopsis thaliana OX=3702 GN=COB PE=2 SV=1	COBRA-like protein 1 [Chenopodium quinoa]
gene49219	1630	1641.37	1622.76	1631.37	328.403	331.259	323.103	327.588	-2.33929	down	0	Biological Process: defense response (GO:0006952);;	--	Pathogenesis-related protein Bet v 1 family	MLP-like protein 43 OS=Arabidopsis thaliana OX=3702 GN=MLP43 PE=1 SV=1	MLP-like protein 43 [Chenopodium quinoa]
gene26929	2.40167	2.16442	2.35314	2.30641	0.141558	0.141409	0.167105	0.150024	-3.89609	down	5.86993e-27	Cellular Component: integral component of membrane (GO:0016021);; Biological Process: carotenoid biosynthetic process (GO:0016117);; Molecular Function: oxidoreductase activity, acting on paired donors, with incorporation or reduction of molecular oxygen (GO:0016705);;	Carotenoid biosynthesis (ko00906)	Lycopene cyclase protein	Lycopene epsilon cyclase, chloroplastic OS=Solanum lycopersicum OX=4081 GN=CRTL-E-1 PE=2 SV=1	lycopene epsilon cyclase, chloroplastic-like [Chenopodium quinoa]
gene43213	8.3367	8.83146	6.59896	7.92238	50.03	52.9661	54.086	52.3607	2.6984	up	4.40883e-111	Biological Process: protein folding (GO:0006457);;	--	Chaperonin 10 Kd subunit	10 kDa chaperonin, mitochondrial OS=Arabidopsis thaliana OX=3702 GN=CPN10 PE=1 SV=1	10 kDa chaperonin, mitochondrial-like [Chenopodium quinoa]
gene48880	0.162702	0.230658	0.320487	0.237949	1.34673	0.927471	0.624059	0.966086	1.96127	up	6.67302e-05	Cellular Component: integral component of membrane (GO:0016021);;	--	Plant protein of unknown function	UPF0481 protein At3g47200 OS=Arabidopsis thaliana OX=3702 GN=At3g47200 PE=2 SV=1	UPF0481 protein At3g47200-like [Chenopodium quinoa]
gene40826	16.1224	14.6273	15.7147	15.4881	4.37325	6.10464	4.17808	4.88532	-1.68908	down	3.87729e-28	Cellular Component: integral component of membrane (GO:0016021);;	--	--	--	uncharacterized protein LOC110698442 [Chenopodium quinoa]
gene30293	18.1642	21.2435	18.5544	19.3207	5.97039	7.08389	5.49124	6.18184	-1.66663	down	1.77927e-67	Cellular Component: microtubule (GO:0005874);; Molecular Function: microtubule binding (GO:0008017);;	--	HEAT repeats	TORTIFOLIA1-like protein 3 OS=Arabidopsis thaliana OX=3702 GN=TOR1L3 PE=2 SV=1	TORTIFOLIA1-like protein 3 [Chenopodium quinoa]
gene33735	39.7684	45.9691	42.6619	42.7998	14.6531	18.0282	17.9055	16.8623	-1.36458	down	2.08669e-44	Cellular Component: integral component of membrane (GO:0016021);;	--	--	--	uncharacterized protein LOC110690532 [Chenopodium quinoa]
gene18863	0.808273	0.974708	1.01678	0.933254	0.303617	0.1537	0.340019	0.265779	-1.74619	down	2.52571e-05	--	--	PLATZ transcription factor	--	uncharacterized protein LOC110732748 [Chenopodium quinoa]
gene57325	1.26558	1.10881	1.35487	1.24309	5.2283	5.16284	5.39532	5.26215	2.0523	up	3.14222e-12	--	--	--	--	uncharacterized protein LOC110716775 [Chenopodium quinoa]
NewGene_8752	0.226482	0.248818	0.383453	0.286251	1.21843	0.507187	0.549516	0.758379	1.38404	up	0.00504745	--	--	--	--	nucleolar and coiled-body phosphoprotein 1-like [Chenopodium quinoa]
gene31979	29.3656	32.0546	38.1247	33.1816	1.86912	0.622181	1.54368	1.34499	-4.61918	down	3.82179e-28	Cellular Component: photosystem I (GO:0009522);; Cellular Component: photosystem II (GO:0009523);; Cellular Component: chloroplast thylakoid membrane (GO:0009535);; Biological Process: photosynthesis, light harvesting (GO:0009765);; Cellular Component: integral component of membrane (GO:0016021);; Molecular Function: chlorophyll binding (GO:0016168);; Biological Process: protein-chromophore linka…	Photosynthesis - antenna proteins (ko00196)	Chlorophyll A-B binding protein	Chlorophyll a-b binding protein, chloroplastic OS=Spinacia oleracea OX=3562 PE=1 SV=1	chlorophyll a-b binding protein, chloroplastic [Chenopodium quinoa]
gene48963	3.91737	4.32295	4.28942	4.17658	12.6253	11.8058	9.65618	11.3624	1.41832	up	2.45318e-29	--	--	Plant transposase (Ptta/En/Spm family)	--	uncharacterized protein LOC110707504 isoform X1 [Chenopodium quinoa]
gene12376	21.8609	24.6656	24.6066	23.711	12.2632	12.1126	10.2392	11.5383	-1.06516	down	5.07511e-41	--	--	--	Auxilin-related protein 2 OS=Arabidopsis thaliana OX=3702 GN=At4g12770 PE=1 SV=1	auxilin-related protein 2-like isoform X1 [Chenopodium quinoa]
NewGene_5754	10.904	11.3627	9.49734	10.588	46.9698	42.7099	45.077	44.9189	2.05906	up	3.56519e-57	Cellular Component: integral component of membrane (GO:0016021);;	--	Arabinogalactan peptide	Arabinogalactan protein 41 OS=Arabidopsis thaliana OX=3702 GN=AGP41 PE=1 SV=1	hypothetical protein BVRB_8g196120 [Beta vulgaris subsp. vulgaris]
NewGene_1651	1.54408	1.4828	1.19732	1.40807	0.600928	0.485562	0.851988	0.646159	-1.11296	down	0.00151771	Molecular Function: double-stranded DNA binding (GO:0003690);; Biological Process: regulation of transcription, DNA-templated (GO:0006355);;	--	mTERF	--	transcription termination factor MTERF9, chloroplastic-like [Chenopodium quinoa]
gene6109	0.452207	0.613848	0.529033	0.531696	2.36663	2.38593	2.01539	2.25599	2.05599	up	1.02464e-37	Cellular Component: cellular_component (GO:0005575);; Cellular Component: obsolete cell (GO:0005623);; Cellular Component: plasma membrane (GO:0005886);; Biological Process: response to stress (GO:0006950);; Biological Process: defense response (GO:0006952);; Biological Process: cell communication (GO:0007154);; Biological Process: signal transduction (GO:0007165);; Biological Process: biological…	--	NB-ARC domain	Putative disease resistance protein RGA3 OS=Solanum bulbocastanum OX=147425 GN=RGA3 PE=2 SV=2	putative disease resistance protein RGA3 [Chenopodium quinoa]
gene12611	2.80402	2.35414	2.04212	2.40009	0.66176	0.813803	0.945492	0.807018	-1.6156	down	6.12357e-08	Molecular Function: serine-type carboxypeptidase activity (GO:0004185);;	--	Serine carboxypeptidase	Serine carboxypeptidase-like 10 OS=Arabidopsis thaliana OX=3702 GN=SCPL10 PE=2 SV=1	serine carboxypeptidase-like 15 isoform X1 [Chenopodium quinoa]
gene55658	8.93779	6.83931	9.05871	8.2786	16.5743	17.733	16.9648	17.0907	1.04863	up	2.53216e-27	Cellular Component: integral component of membrane (GO:0016021);; Molecular Function: transmembrane transporter activity (GO:0022857);;	Spliceosome (ko03040)	Major Facilitator Superfamily	Protein ZINC INDUCED FACILITATOR-LIKE 1 OS=Arabidopsis thaliana OX=3702 GN=ZIFL1 PE=2 SV=1	protein ZINC INDUCED FACILITATOR-LIKE 1-like isoform X1 [Chenopodium quinoa]
gene33741	17.3352	17.1485	18.4647	17.6495	7.18212	6.05584	5.59315	6.27704	-1.50947	down	4.922e-31	--	--	--	--	uncharacterized protein LOC110690536 [Chenopodium quinoa]
gene51053	3.79793	3.7158	4.32492	3.94622	0.425029	0.077842	0.382357	0.295076	-3.69451	down	3.53917e-33	Molecular Function: UDP-glycosyltransferase activity (GO:0008194);; Cellular Component: integral component of membrane (GO:0016021);; Molecular Function: soyasaponin III rhamnosyltransferase activity (GO:0102241);;	--	UDP-glucoronosyl and UDP-glucosyl transferase	UDP-glycosyltransferase 91C1 OS=Arabidopsis thaliana OX=3702 GN=UGT91C1 PE=1 SV=1	UDP-glycosyltransferase 91C1-like [Chenopodium quinoa]
gene7065	6.01853	6.12157	5.93101	6.0237	1.35323	1.73511	1.61116	1.5665	-1.95602	down	5.13408e-34	--	--	--	--	uncharacterized protein LOC110719690 isoform X1 [Chenopodium quinoa]
gene51874	0.468667	0.44642	0.455081	0.456723	0.105145	0.180404	0.242752	0.1761	-1.35782	down	0.00756269	--	--	--	--	uncharacterized protein LOC110710849 [Chenopodium quinoa]
gene12569	35.0415	37.9808	37.2044	36.7422	77.4078	82.7317	79.2454	79.795	1.09579	up	9.47173e-49	Cellular Component: nucleosome (GO:0000786);; Molecular Function: DNA binding (GO:0003677);; Cellular Component: nucleus (GO:0005634);; Molecular Function: protein heterodimerization activity (GO:0046982);;	--	Core histone H2A/H2B/H3/H4	Histone H3.2 OS=Arabidopsis thaliana OX=3702 GN=HTR2 PE=1 SV=2	Histone superfamily protein [Theobroma cacao]
gene5729	4.32704	4.92365	3.96775	4.40615	1.34771	2.63681	2.37474	2.11975	-1.07065	down	1.44835e-06	Molecular Function: catalytic activity (GO:0003824);;	--	Alpha/beta hydrolase family	--	uncharacterized protein LOC110717902 isoform X1 [Chenopodium quinoa]
gene21514	12.2588	12.5036	14.2158	12.9927	2.67929	3.69083	3.08175	3.15062	-2.06149	down	1.17286e-56	Molecular Function: oxidoreductase activity (GO:0016491);; Molecular Function: FAD binding (GO:0071949);;	Phenylpropanoid biosynthesis (ko00940)	FAD binding domain	Berberine bridge enzyme-like 21 OS=Arabidopsis thaliana OX=3702 GN=At4g20840 PE=2 SV=1	berberine bridge enzyme-like 21 [Chenopodium quinoa]
gene11621	24.5684	26.4797	24.2117	25.0866	5.48474	5.55463	5.01836	5.35258	-2.24007	down	4.63548e-53	--	--	ABA/WDS induced protein	Abscisic stress-ripening protein 1 OS=Solanum lycopersicum OX=4081 GN=ASR1 PE=2 SV=1	abscisic stress-ripening protein 1-like [Chenopodium quinoa]
gene39802	1.83401	0.980684	1.47016	1.42828	3.23944	3.885	4.72391	3.94945	1.44009	up	2.3346e-07	Cellular Component: integral component of membrane (GO:0016021);;	--	Protein of unknown function (DUF1218)	--	uncharacterized protein LOC110697227 [Chenopodium quinoa]
gene42820	2.24926	2.21547	2.26762	2.24412	0.862346	0.867002	0.705832	0.811727	-1.47172	down	7.32428e-09	Cellular Component: integral component of membrane (GO:0016021);; Molecular Function: transmembrane transporter activity (GO:0022857);;	--	POT family	Protein NRT1/ PTR FAMILY 4.6 OS=Arabidopsis thaliana OX=3702 GN=NPF4.6 PE=1 SV=1	protein NRT1/ PTR FAMILY 4.6-like [Chenopodium quinoa]
NewGene_13476	1.48523	2.27289	2.24684	2.00165	0.756222	1.06728	0.943278	0.92226	-1.1282	down	1.55567e-06	Molecular Function: DNA binding (GO:0003677);;	Glutathione metabolism (ko00480)	--	--	uncharacterized protein LOC110695464 [Chenopodium quinoa]
gene27668	11.5108	11.7153	11.5567	11.5943	3.91235	3.33856	3.90953	3.72015	-1.66155	down	4.92687e-21	Biological Process: G protein-coupled receptor signaling pathway (GO:0007186);;	--	GGL domain	Guanine nucleotide-binding protein subunit gamma 2 OS=Oryza sativa subsp. indica OX=39946 GN=RGG2 PE=2 SV=1	guanine nucleotide-binding protein subunit gamma 1-like [Chenopodium quinoa]
gene38179	64.4539	71.9595	73.0869	69.8334	31.2536	28.8326	24.9143	28.3335	-1.32374	down	5.39885e-66	Molecular Function: metal ion binding (GO:0046872);;	--	LIM domain	LIM domain-containing protein WLIM1 OS=Arabidopsis thaliana OX=3702 GN=WLIM1 PE=1 SV=1	LIM domain-containing protein WLIM1-like [Chenopodium quinoa]
gene17956	0.566719	0.555038	0.743769	0.621842	0	0.122383	0	0.0407943	-3.97848	down	2.55883e-05	Biological Process: lipid metabolic process (GO:0006629);; Molecular Function: fatty-acyl-CoA reductase (alcohol-forming) activity (GO:0080019);; Molecular Function: alcohol-forming fatty acyl-CoA reductase activity (GO:0102965);;	Cutin, suberine and wax biosynthesis (ko00073);; Peroxisome (ko04146)	Male sterility protein	Fatty acyl-CoA reductase 2, chloroplastic OS=Arabidopsis thaliana OX=3702 GN=FAR2 PE=1 SV=2	fatty acyl-CoA reductase 2-like [Chenopodium quinoa]
gene21317	6.59339	6.81532	7.2446	6.88444	3.72007	2.21091	3.13363	3.02154	-1.20372	down	7.62436e-15	Cellular Component: integral component of membrane (GO:0016021);; Molecular Function: cellulose synthase (UDP-forming) activity (GO:0016760);; Biological Process: cellulose biosynthetic process (GO:0030244);; Biological Process: cell wall organization (GO:0071555);;	--	Cellulose synthase	Cellulose synthase-like protein E1 OS=Arabidopsis thaliana OX=3702 GN=CSLE1 PE=2 SV=1	cellulose synthase-like protein E1 [Chenopodium quinoa]
gene52247	2.88339	3.0567	2.34315	2.76108	7.02895	7.7165	6.28865	7.01136	1.31906	up	7.44858e-22	Molecular Function: molecular_function (GO:0003674);; Molecular Function: catalytic activity (GO:0003824);; Molecular Function: protein binding (GO:0005515);; Biological Process: cellular protein modification process (GO:0006464);; Biological Process: protein methylation (GO:0006479);; Biological Process: nitrogen compound metabolic process (GO:0006807);; Biological Process: biological_process (G…	--	SET domain	Protein SET DOMAIN GROUP 40 OS=Arabidopsis thaliana OX=3702 GN=SDG40 PE=2 SV=1	protein SET DOMAIN GROUP 40-like [Chenopodium quinoa]
gene14419	2.42991	3.47962	2.75419	2.88791	9.08663	6.93016	8.61235	8.20971	1.48235	up	1.72566e-13	Biological Process: regulation of transcription, DNA-templated (GO:0006355);; Molecular Function: zinc ion binding (GO:0008270);; Molecular Function: sequence-specific DNA binding (GO:0043565);;	--	GATA zinc finger	GATA transcription factor 15 OS=Arabidopsis thaliana OX=3702 GN=GATA15 PE=2 SV=2	GATA transcription factor 16-like [Chenopodium quinoa]
gene31443	3.75543	3.44026	4.0008	3.73216	10.8487	10.5772	9.11684	10.1809	1.41977	up	1.33818e-17	Biological Process: response to acid chemical (GO:0001101);; Molecular Function: molecular_function (GO:0003674);; Molecular Function: transcription coregulator activity (GO:0003712);; Molecular Function: transcription corepressor activity (GO:0003714);; Cellular Component: cellular_component (GO:0005575);; Cellular Component: intracellular (GO:0005622);; Cellular Component: obsolete cell (GO:000…	Plant hormone signal transduction (ko04075)	tify domain	Protein TIFY 10A OS=Arabidopsis thaliana OX=3702 GN=TIFY10A PE=1 SV=1	protein TIFY 10A-like [Chenopodium quinoa]
NewGene_292	1.50257	0.927476	1.56842	1.33282	0	0.037431	0	0.012477	-6.59106	down	2.53065e-09	Cellular Component: integral component of membrane (GO:0016021);; Molecular Function: transmembrane transporter activity (GO:0022857);;	--	POT family	Protein NRT1/ PTR FAMILY 4.6 OS=Arabidopsis thaliana OX=3702 GN=NPF4.6 PE=1 SV=1	protein NRT1/ PTR FAMILY 4.6-like [Chenopodium quinoa]
gene29842	8.4362	7.55391	8.14498	8.04503	3.65677	3.63613	3.44511	3.57934	-1.18139	down	1.80807e-21	Molecular Function: hydrolase activity, hydrolyzing O-glycosyl compounds (GO:0004553);; Biological Process: carbohydrate metabolic process (GO:0005975);; Cellular Component: integral component of membrane (GO:0016021);;	Inositol phosphate metabolism (ko00562);; Phosphatidylinositol signaling system (ko04070);; Endocytosis (ko04144)	Ankyrin repeats (3 copies)	Protein ACCELERATED CELL DEATH 6 OS=Arabidopsis thaliana OX=3702 GN=ACD6 PE=1 SV=1	protein ACCELERATED CELL DEATH 6-like isoform X1 [Chenopodium quinoa]
NewGene_11383	0.928109	0.934569	1.03292	0.965198	0.249382	0	0	0.0831273	-3.33522	down	0.000109114	--	--	--	Retrovirus-related Pol polyprotein from transposon TNT 1-94 OS=Nicotiana tabacum OX=4097 PE=2 SV=1	PREDICTED: uncharacterized protein LOC109134771 [Beta vulgaris subsp. vulgaris]
gene18973	5.93458	5.44765	5.21055	5.53093	35.0451	33.1809	30.3992	32.8751	2.54522	up	9.13845e-171	Molecular Function: oxidoreductase activity (GO:0016491);; Molecular Function: metal ion binding (GO:0046872);;	Diterpenoid biosynthesis (ko00904)	2OG-Fe(II) oxygenase superfamily	Gibberellin 2-beta-dioxygenase 2 OS=Pisum sativum OX=3888 GN=GA2OX2 PE=2 SV=1	gibberellin 2-beta-dioxygenase 2-like [Chenopodium quinoa]
gene26886	0.678958	0.825403	0.870891	0.791751	2.16444	2.1608	1.86682	2.06402	1.35601	up	1.41199e-13	Biological Process: nitrogen compound metabolic process (GO:0006807);;	Alanine, aspartate and glutamate metabolism (ko00250)	Carbon-nitrogen hydrolase	Omega-amidase, chloroplastic OS=Arabidopsis thaliana OX=3702 GN=NLP3 PE=1 SV=1	omega-amidase, chloroplastic-like [Chenopodium quinoa]
gene45237	5.82988	5.81078	6.66837	6.10301	31.6899	31.8555	28.967	30.8375	2.31085	up	1.10268e-128	Molecular Function: catalytic activity (GO:0003824);; Biological Process: pyridoxal phosphate biosynthetic process (GO:0042823);;	Vitamin B6 metabolism (ko00750)	SOR/SNZ family	Pyridoxal 5'-phosphate synthase-like subunit PDX1.2 OS=Arabidopsis thaliana OX=3702 GN=PDX12 PE=1 SV=1	pyridoxal 5'-phosphate synthase-like subunit PDX1.2 [Chenopodium quinoa]
gene34686	1.18835	1.25878	1.25226	1.23313	3.76491	3.64211	2.93067	3.4459	1.45921	up	1.77508e-14	Biological Process: cytokinin metabolic process (GO:0009690);; Molecular Function: cytokinin dehydrogenase activity (GO:0019139);; Molecular Function: FAD binding (GO:0071949);;	Zeatin biosynthesis (ko00908)	Cytokinin dehydrogenase 1, FAD and cytokinin binding	Cytokinin dehydrogenase 1 OS=Arabidopsis thaliana OX=3702 GN=CKX1 PE=1 SV=1	cytokinin dehydrogenase 1-like [Chenopodium quinoa]
gene35923	0.149973	0.419256	0.412835	0.327355	8.48995	8.6023	7.71977	8.27067	4.53646	up	2.39821e-42	Molecular Function: oxygen carrier activity (GO:0005344);; Biological Process: fatty acid metabolic process (GO:0006631);; Biological Process: triglyceride biosynthetic process (GO:0019432);; Molecular Function: oxygen binding (GO:0019825);; Molecular Function: heme binding (GO:0020037);; Molecular Function: metal ion binding (GO:0046872);;	--	Globin	Non-symbiotic hemoglobin 2 OS=Solanum lycopersicum OX=4081 GN=HB2 PE=2 SV=1	non-symbiotic hemoglobin 2-like [Chenopodium quinoa]
gene24028	18.5389	18.7461	17.137	18.1407	0.659703	0.721496	0.686916	0.689372	-4.71338	down	6.51807e-133	Molecular Function: protein binding (GO:0005515);; Cellular Component: cellular_component (GO:0005575);; Cellular Component: intracellular (GO:0005622);; Cellular Component: obsolete cell (GO:0005623);; Cellular Component: cytoplasm (GO:0005737);; Cellular Component: cytosol (GO:0005829);; Biological Process: biological_process (GO:0008150);; Biological Process: regulation of signal transduction …	--	Kelch motif	F-box/kelch-repeat protein SKIP20 OS=Arabidopsis thaliana OX=3702 GN=SKIP20 PE=1 SV=1	F-box/kelch-repeat protein SKIP20-like [Chenopodium quinoa]
gene11659	82.7581	87.8634	88.363	86.3282	218.984	215.86	216.547	217.13	1.30861	up	1.16819e-162	--	--	PLAC8 family	Cell number regulator 9 OS=Zea mays OX=4577 GN=CNR9 PE=2 SV=1	cell number regulator 9-like [Chenopodium quinoa]
NewGene_9859	1.12807	0.97701	1.15852	1.08787	0.335471	0.373116	0.338469	0.349019	-1.60973	down	9.67205e-07	--	--	--	--	uncharacterized protein LOC110735395 [Chenopodium quinoa]
gene40629	6.73219	5.5817	6.73557	6.34982	17.5854	18.2259	16.3294	17.3802	1.42731	up	1.09391e-22	Cellular Component: plasma membrane (GO:0005886);; Cellular Component: integral component of membrane (GO:0016021);;	--	Domain of unknown function (DUF588)	CASP-like protein 4B4 OS=Oryza sativa subsp. japonica OX=39947 GN=Os05g0344400 PE=3 SV=1	CASP-like protein 4B1 [Chenopodium quinoa]
gene27150	1.01434	1.26808	1.36077	1.2144	3.98949	4.43668	3.53404	3.98673	1.63905	up	6.4408e-17	Molecular Function: protein kinase activity (GO:0004672);; Molecular Function: ATP binding (GO:0005524);; Cellular Component: integral component of membrane (GO:0016021);; Molecular Function: carbohydrate binding (GO:0030246);;	Starch and sucrose metabolism (ko00500)	Legume lectin domain	L-type lectin-domain containing receptor kinase SIT2 OS=Oryza sativa subsp. japonica OX=39947 GN=SIT2 PE=2 SV=2	L-type lectin-domain containing receptor kinase IV.2-like isoform X1 [Chenopodium quinoa]
gene33943	10.3292	10.3859	13.7126	11.4759	1.97818	0.908706	0.620476	1.16912	-3.29012	down	8.6854e-26	Cellular Component: integral component of membrane (GO:0016021);;	--	Late embryogenesis abundant protein	--	uncharacterized protein LOC110690801 [Chenopodium quinoa]
gene6534	10.1902	12.1643	11.2888	11.2144	22.6657	25.4599	24.8097	24.3118	1.09437	up	1.65935e-34	Molecular Function: L-aspartate:2-oxoglutarate aminotransferase activity (GO:0004069);; Biological Process: cellular amino acid metabolic process (GO:0006520);; Biological Process: biosynthetic process (GO:0009058);; Molecular Function: pyridoxal phosphate binding (GO:0030170);;	Arginine biosynthesis (ko00220);; Alanine, aspartate and glutamate metabolism (ko00250);; Cysteine and methionine metabolism (ko00270);; Arginine and proline metabolism (ko00330);; Tyrosine metabolism (ko00350);; Phenylalanine metabolism (ko00360);; Phenylalanine, tyrosine and tryptophan biosynthesis (ko00400);; Carbon fixation in photosynthetic organisms (ko00710);; Isoquinoline alkaloid biosynt…	Aminotransferase class I and II	Aspartate aminotransferase, mitochondrial OS=Arabidopsis thaliana OX=3702 GN=ASP1 PE=1 SV=1	aspartate aminotransferase, mitochondrial-like [Chenopodium quinoa]
gene20061	0.996926	1.28134	0.935618	1.0713	2.52754	3.02427	2.22785	2.59322	1.24791	up	6.503e-06	Molecular Function: dihydroorotase activity (GO:0004151);; Biological Process: pyrimidine nucleobase biosynthetic process (GO:0019856);;	Pyrimidine metabolism (ko00240)	Amidohydrolase family	Dihydroorotase, mitochondrial OS=Arabidopsis thaliana OX=3702 GN=PYR4 PE=1 SV=1	dihydroorotase, mitochondrial-like [Chenopodium quinoa]
gene16387	0.927341	1.37066	1.24169	1.1799	6.17596	7.20367	8.39212	7.25725	2.60256	up	8.06791e-35	Molecular Function: DNA binding (GO:0003677);; Cellular Component: nucleus (GO:0005634);;	--	Myb-like DNA-binding domain	Transcription factor MYB93 OS=Arabidopsis thaliana OX=3702 GN=MYB93 PE=1 SV=1	transcription factor MYB41-like [Chenopodium quinoa]
gene32522	17.0112	20.8077	19.3497	19.0562	9.62137	8.48806	9.10421	9.07121	-1.09001	down	1.15311e-14	Cellular Component: apoplast (GO:0048046);;	Aminoacyl-tRNA biosynthesis (ko00970)	Dirigent-like protein	Pterocarpan synthase 1 OS=Glycine max OX=3847 GN=PTS1 PE=2 SV=1	dirigent protein 22-like [Chenopodium quinoa]
gene1022	5.03995	4.79542	5.47761	5.10433	10.7429	10.5639	9.82012	10.3756	1.00088	up	1.99154e-17	Molecular Function: antiporter activity (GO:0015297);; Cellular Component: integral component of membrane (GO:0016021);; Molecular Function: xenobiotic transmembrane transporter activity (GO:0042910);;	--	MatE	Protein DETOXIFICATION 27 OS=Arabidopsis thaliana OX=3702 GN=DTX27 PE=2 SV=1	protein DETOXIFICATION 27-like [Chenopodium quinoa]
gene56968	1.50314	1.79977	1.26628	1.52306	0.069844	0	0.031951	0.0339317	-5.0935	down	7.95806e-12	Cellular Component: integral component of membrane (GO:0016021);;	Protein processing in endoplasmic reticulum (ko04141)	DnaJ domain	Chaperone protein dnaJ C76, chloroplastic OS=Arabidopsis thaliana OX=3702 GN=DJC76 PE=2 SV=1	chaperone protein dnaJ C76, chloroplastic-like [Chenopodium quinoa]
gene30693	3.03103	4.47316	3.96397	3.82272	0.943526	2.01379	1.51656	1.49129	-1.36813	down	9.16152e-09	Molecular Function: protein kinase activity (GO:0004672);; Molecular Function: ATP binding (GO:0005524);; Biological Process: protein phosphorylation (GO:0006468);; Cellular Component: integral component of membrane (GO:0016021);;	--	Protein kinase domain	Cysteine-rich receptor-like protein kinase 8 OS=Arabidopsis thaliana OX=3702 GN=CRK8 PE=3 SV=2	putative receptor-like protein kinase At4g00960 [Chenopodium quinoa]
gene41915	0.799279	1.31852	1.83949	1.3191	0	0	0	0	-7.45081	down	1.32866e-08	--	--	--	--	uncharacterized protein LOC110699607 [Chenopodium quinoa]
gene7812	2.7652	3.54712	3.11725	3.14319	0.712982	1.27862	1.03315	1.00825	-1.64046	down	4.07771e-07	Molecular Function: molecular_function (GO:0003674);; Molecular Function: catalytic activity (GO:0003824);; Molecular Function: glutathione transferase activity (GO:0004364);; Molecular Function: protein binding (GO:0005515);; Cellular Component: cellular_component (GO:0005575);; Cellular Component: intracellular (GO:0005622);; Cellular Component: obsolete cell (GO:0005623);; Cellular Component: …	Glutathione metabolism (ko00480)	Glutathione S-transferase, N-terminal domain	Glutathione S-transferase L3 OS=Arabidopsis thaliana OX=3702 GN=GSTL3 PE=2 SV=1	protein IN2-1 homolog B-like [Chenopodium quinoa]
gene57588	0.128097	0.12089	0.043672	0.097553	0.796449	0.668872	0.617828	0.694383	2.76608	up	6.00595e-08	--	--	Replication factor-A C terminal domain	--	replication protein A 70 kDa DNA-binding subunit B-like [Chenopodium quinoa]
gene46809	11.3628	9.85031	9.5084	10.2405	3.49624	5.11851	4.95089	4.52188	-1.20413	down	4.37825e-10	--	--	Universal stress protein family	--	universal stress protein PHOS32-like [Chenopodium quinoa]
gene44454	6.76775	8.39926	8.56968	7.91223	21.7285	27.927	21.935	23.8635	1.56699	up	9.31147e-40	Cellular Component: integral component of membrane (GO:0016021);;	Fatty acid elongation (ko00062);; Biosynthesis of unsaturated fatty acids (ko01040);; Fatty acid metabolism (ko01212)	GNS1/SUR4 family	Elongation of fatty acids protein 3-like OS=Arabidopsis thaliana OX=3702 GN=HOS3 PE=2 SV=1	putative elongation of fatty acids protein DDB_G0272012 [Chenopodium quinoa]
gene47312	12.6701	12.5299	11.3738	12.1913	29.7994	28.2134	21.8362	26.6163	1.09947	up	1.43631e-15	Biological Process: defense response (GO:0006952);;	--	Pathogenesis-related protein Bet v 1 family	--	MLP-like protein 34 [Chenopodium quinoa]
gene26041	28.559	27.0241	24.4038	26.6623	0	0	0	0	-10.8555	down	3.43455e-19	--	--	--	--	uncharacterized protein LOC110681695 [Chenopodium quinoa]
[truncated: 7,702 more rows]

## Sheet: Table S4
Table S4: A list of significantly differentially expressed spinach genes (DEGs) ( | log2(ROS/Control)| ≥1 or ≤ -1; FDR ≤ 0.05)
#ID	s-CK-1_FPKM	s-CK-2_FPKM	s-CK-3_FPKM	s-CK_FPKM	s-ROS-1_FPKM	s-ROS-2_FPKM	s-ROS-3_FPKM	s-ROS_FPKM	log2FC	status	FDR	GO_annotation	KEGG_pathway_annotation	Pfam_annotation	Swiss-Prot_annotation	NR_annotation
[truncated: 3,164 more rows]

## Sheet: Table S5
Table S5: List of quinoa enriched KEGG pathways identified upon ROS treatment
[truncated: 31 more rows]

## Sheet: Table S6
Table S6: List of enriched KEGG pathways identified in spinach after ROS treatment
[truncated: 20 more rows]

[truncated: 4 more sheets: Table  S7, Table S8, Table S9, Table  S10]
